# Supplementary material for: Loss of tumor suppressor mir-203 mediates overexpression of LIM and SH3 Protein 1 (LASP1) in high-risk prostate cancer thereby increasing cell proliferation and migration
Source: Oncotarget. 2014 Apr 27;5(12):4144–53. doi: 10.18632/oncotarget.1928 (PMC4147312; doi:10.18632/oncotarget.1928)
Supplement: Supplementary file 1 [file oncotarget-05-4144-s001.xlsx]

## Sheet: GSEA_LASP1_preranked
Probesets	Median LASP1-low	Median LASP1-high	linear FC high vs low	log2 FC high vs low	Gene Symbol	Description
5266_at	126.862	1870.57	14.745	3.88215	PI3	peptidase inhibitor 3, skin-derived
3934_at	302.682	2305.72	7.61764	2.92934	LCN2	lipocalin 2
5004_at	81.8827	610.244	7.45266	2.89776	ORM1	orosomucoid 1
28815_at	139.332	1012.9	7.26968	2.86189	IGLV2-14	immunoglobulin lambda variable 2-14
145741_at	29.5293	192.325	6.51303	2.70333	C2CD4A	C2 calcium-dependent domain containing 4A
5100_at	82.8045	525.47	6.34591	2.66583	PCDH8	protocadherin 8
1048_at	29.8305	181.863	6.09654	2.60799	CEACAM5	carcinoembryonic antigen-related cell adhesion molecule 5
1116_at	179.339	1087.07	6.06154	2.59969	CHI3L1	chitinase 3-like 1 (cartilage glycoprotein-39)
441631_at	70.7678	423.741	5.98777	2.58202	TSPAN11	tetraspanin 11
22802_at	13.2663	78.6279	5.92687	2.56727	CLCA4	chloride channel accessory 4
629_at	533.355	3098.35	5.80918	2.53833	CFB	complement factor B
3507_at	173.289	1005.63	5.80319	2.53685	IGHM	immunoglobulin heavy constant mu
2877_at	62.0665	353.866	5.7014	2.51132	GPX2	glutathione peroxidase 2 (gastrointestinal)
79949_at	26.9354	152.159	5.64905	2.49801	C10orf81	chromosome 10 open reading frame 81
4312_at	50.9267	287.169	5.63888	2.49541	MMP1	matrix metallopeptidase 1 (interstitial collagenase)
6036_at	31.7406	173.673	5.47166	2.45198	RNASE2	ribonuclease, RNase A family, 2 (liver, eosinophil-derived neurotoxin)
10312_at	462.206	2504.66	5.41892	2.438	TCIRG1	T-cell, immune regulator 1, ATPase, H+ transporting, lysosomal V0 subunit A3
23220_at	303.16	1623.87	5.35647	2.42128	DTX4	deltex homolog 4 (Drosophila)
3294_at	21.2796	111.658	5.2472	2.39155	HSD17B2	hydroxysteroid (17-beta) dehydrogenase 2
284340_at	194.533	987.46	5.07605	2.3437	CXCL17	chemokine (C-X-C motif) ligand 17
6947_at	13.8574	70.2669	5.07071	2.34219	TCN1	transcobalamin I (vitamin B12 binding protein, R binder family)
1360_at	87.4947	435.494	4.97737	2.31538	CPB1	carboxypeptidase B1 (tissue)
645784_at	15.0565	74.695	4.96098	2.31063	ANKRD36BP2	ankyrin repeat domain 36B pseudogene 2
10158_at	224.036	1105.78	4.93573	2.30326	PDZK1IP1	PDZK1 interacting protein 1
10568_at	14.3642	68.7002	4.78274	2.25784	SLC34A2	solute carrier family 34 (sodium phosphate), member 2
10563_at	149.697	710.474	4.74608	2.24674	CXCL13	chemokine (C-X-C motif) ligand 13
26051_at	49.7903	233.511	4.6899	2.22956	PPP1R16B	protein phosphatase 1, regulatory (inhibitor) subunit 16B
6363_at	204.892	958.729	4.67918	2.22626	CCL19	chemokine (C-C motif) ligand 19
6317_at	17.8838	80.2666	4.48824	2.16615	SERPINB3	serpin peptidase inhibitor, clade B (ovalbumin), member 3
4057_at	2038.6	9094.35	4.46107	2.15739	LTF	lactotransferrin
4582_at	298.477	1328.86	4.45215	2.1545	MUC1	mucin 1, cell surface associated
1056_at	19.6126	85.2939	4.34893	2.12066	CEL	carboxyl ester lipase (bile salt-stimulated lipase)
50506_at	35.4137	149.549	4.22291	2.07824	DUOX2	dual oxidase 2
54827_at	37.4337	153.624	4.1039	2.03699	FAM55D	family with sequence similarity 55, member D
968_at	54.5872	222.274	4.07191	2.02571	CD68	CD68 molecule
1591_at	21.9061	88.7656	4.05209	2.01867	CYP24A1	cytochrome P450, family 24, subfamily A, polypeptide 1
23601_at	21.0599	83.6636	3.97265	1.9901	CLEC5A	C-type lectin domain family 5, member A
9547_at	414.421	1630.35	3.93404	1.97601	CXCL14	chemokine (C-X-C motif) ligand 14
23046_at	46.5175	182.287	3.91868	1.97037	KIF21B	kinesin family member 21B
187_at	29.3931	114.201	3.8853	1.95803	APLNR	apelin receptor
195814_at	25.4896	98.8718	3.87891	1.95565	SDR16C5	short chain dehydrogenase/reductase family 16C, member 5
253868_at	231.747	886.874	3.82691	1.93618	C20orf200	chromosome 20 open reading frame 200
6690_at	71.7424	273.918	3.81807	1.93284	SPINK1	serine peptidase inhibitor, Kazal type 1
270_at	40.4614	154.069	3.8078	1.92896	AMPD1	adenosine monophosphate deaminase 1
7018_at	215.189	818.404	3.80319	1.92721	TF	transferrin
146909_at	37.1563	140.69	3.78643	1.92084	NA	NA
4318_at	128.286	484.793	3.77899	1.918	MMP9	matrix metallopeptidase 9 (gelatinase B, 92kDa gelatinase, 92kDa type IV collagenase)
79153_at	87.5545	324.884	3.71064	1.89167	GDPD3	glycerophosphodiester phosphodiesterase domain containing 3
92291_at	78.1137	287.915	3.68584	1.882	CAPN13	calpain 13
4585_at	29.7306	109.469	3.68203	1.8805	MUC4	mucin 4, cell surface associated
64127_at	66.0757	241.865	3.66042	1.87201	NOD2	nucleotide-binding oligomerization domain containing 2
55423_at	55.4915	201.017	3.62249	1.85698	SIRPG	signal-regulatory protein gamma
11009_at	44.9856	162.863	3.62035	1.85613	IL24	interleukin 24
2568_at	215.649	780.189	3.61786	1.85514	GABRP	gamma-aminobutyric acid (GABA) A receptor, pi
2919_at	257.929	916.47	3.55319	1.82912	CXCL1	chemokine (C-X-C motif) ligand 1 (melanoma growth stimulating activity, alpha)
3903_at	78.7435	275.081	3.49338	1.80463	LAIR1	leukocyte-associated immunoglobulin-like receptor 1
342897_at	134.471	468.799	3.48626	1.80168	NCCRP1	non-specific cytotoxic cell receptor protein 1 homolog (zebrafish)
3561_at	232.317	805.474	3.46713	1.79374	IL2RG	interleukin 2 receptor, gamma
2348_at	29.5226	101.848	3.44983	1.78653	FOLR1	folate receptor 1 (adult)
56833_at	159.729	548.894	3.43641	1.7809	SLAMF8	SLAM family member 8
112616_at	165.365	563.634	3.40842	1.7691	CMTM7	CKLF-like MARVEL transmembrane domain containing 7
1356_at	288.473	978.641	3.39249	1.76234	CP	ceruloplasmin (ferroxidase)
7432_at	9.30835	31.4122	3.37463	1.75473	VIP	vasoactive intestinal peptide
11045_at	276.305	928.177	3.35924	1.74814	UPK1A	uroplakin 1A
634_at	211.834	708.214	3.34325	1.74125	CEACAM1	carcinoembryonic antigen-related cell adhesion molecule 1 (biliary glycoprotein)
23768_at	94.9051	317.258	3.3429	1.7411	FLRT2	fibronectin leucine rich transmembrane protein 2
916_at	42.7695	142.882	3.34074	1.74017	CD3E	CD3e molecule, epsilon (CD3-TCR complex)
79755_at	20.6453	68.9485	3.33968	1.73971	ZNF750	zinc finger protein 750
80336_at	252.885	841.819	3.32886	1.73503	PABPC1L	poly(A) binding protein, cytoplasmic 1-like
3560_at	79.0547	263.047	3.3274	1.7344	IL2RB	interleukin 2 receptor, beta
608_at	47.7982	158.39	3.31373	1.72845	TNFRSF17	tumor necrosis factor receptor superfamily, member 17
63928_at	60.5847	200.59	3.31089	1.72722	CHP2	calcineurin B homologous protein 2
6345_at	46.7264	153.14	3.27737	1.71254	SRL	sarcalumenin
28638_at	463.751	1517.16	3.2715	1.70995	TRBC2	T cell receptor beta constant 2
352961_at	69.2492	223.272	3.22418	1.68893	HCG26	HLA complex group 26 (non-protein coding)
10562_at	2116.95	6815.25	3.21936	1.68678	OLFM4	olfactomedin 4
4046_at	139.205	447.278	3.21308	1.68396	LSP1	lymphocyte-specific protein 1
114769_at	187.573	599.522	3.19621	1.67636	CARD16	caspase recruitment domain family, member 16
53831_at	18.1125	57.8685	3.19495	1.67579	GPR84	G protein-coupled receptor 84
5265_at	162.812	518.49	3.18459	1.67111	SERPINA1	serpin peptidase inhibitor, clade A (alpha-1 antiproteinase, antitrypsin), member 1
4599_at	177.104	563.056	3.17923	1.66868	MX1	myxovirus (influenza virus) resistance 1, interferon-inducible protein p78 (mouse)
54440_at	193.339	614.477	3.17824	1.66823	SASH3	SAM and SH3 domain containing 3
2000_at	128.667	407.14	3.16429	1.66188	ELF4	E74-like factor 4 (ets domain transcription factor)
8506_at	63.3975	199.882	3.15284	1.65665	CNTNAP1	contactin associated protein 1
718_at	1303.45	4077.12	3.12794	1.64521	C3	complement component 3
4688_at	98.2718	306.323	3.1171	1.6402	NCF2	neutrophil cytosolic factor 2
145270_at	321.106	999.601	3.11299	1.6383	PRIMA1	proline rich membrane anchor 1
9071_at	109.701	340.989	3.10834	1.63614	CLDN10	claudin 10
1080_at	79.177	246.076	3.10793	1.63595	CFTR	cystic fibrosis transmembrane conductance regulator (ATP-binding cassette sub-family C, member 7)
199974_at	13.277	41.0269	3.09007	1.62764	CYP4Z1	cytochrome P450, family 4, subfamily Z, polypeptide 1
53829_at	83.1006	256.589	3.0877	1.62653	P2RY13	purinergic receptor P2Y, G-protein coupled, 13
3373_at	73.7338	225.472	3.05792	1.61255	HYAL1	hyaluronoglucosaminidase 1
100505564_at	16.319	49.8796	3.05654	1.6119	LOC100505564	hypothetical protein LOC100505564
92747_at	48.1612	147.148	3.05533	1.61133	C20orf114	chromosome 20 open reading frame 114
6352_at	160.767	491.131	3.05493	1.61114	CCL5	chemokine (C-C motif) ligand 5
116844_at	89.7278	273.55	3.04867	1.60818	LRG1	leucine-rich alpha-2-glycoprotein 1
3927_at	659.182	2008.44	3.04687	1.60733	LASP1	LIM and SH3 protein 1
2625_at	135.591	411.555	3.03526	1.60182	GATA3	GATA binding protein 3
4321_at	56.9757	172.197	3.02229	1.59564	MMP12	matrix metallopeptidase 12 (macrophage elastase)
11254_at	329.909	995.626	3.01789	1.59354	SLC6A14	solute carrier family 6 (amino acid transporter), member 14
126282_at	145.2	437.089	3.01026	1.58989	TNFAIP8L1	tumor necrosis factor, alpha-induced protein 8-like 1
80346_at	154.932	466.343	3.00999	1.58976	REEP4	receptor accessory protein 4
1524_at	118.707	357.172	3.00886	1.58922	CX3CR1	chemokine (C-X3-C motif) receptor 1
2841_at	56.3251	168.942	2.99941	1.58468	GPR18	G protein-coupled receptor 18
79958_at	92.9266	278.717	2.99933	1.58464	DENND1C	DENN/MADD domain containing 1C
1759_at	74.7843	224.046	2.9959	1.58299	DNM1	dynamin 1
93082_at	59.4004	177.554	2.9891	1.57971	NEURL3	neuralized homolog 3 (Drosophila) pseudogene
197259_at	161.387	479.537	2.97135	1.57112	MLKL	mixed lineage kinase domain-like
914_at	148.938	441.347	2.96329	1.5672	CD2	CD2 molecule
11240_at	107.642	317.262	2.94738	1.55943	PADI2	peptidyl arginine deiminase, type II
131177_at	194.197	572.255	2.94677	1.55914	FAM3D	family with sequence similarity 3, member D
5588_at	39.3583	115.946	2.94592	1.55872	PRKCQ	protein kinase C, theta
5880_at	216.904	638.102	2.94186	1.55673	RAC2	ras-related C3 botulinum toxin substrate 2 (rho family, small GTP binding protein Rac2)
4584_at	195.81	575.731	2.94025	1.55594	MUC3A	mucin 3A, cell surface associated
4223_at	68.4009	200.978	2.93824	1.55495	MEOX2	mesenchyme homeobox 2
4125_at	832.114	2443.95	2.93704	1.55436	MAN2B1	mannosidase, alpha, class 2B, member 1
140947_at	15.8038	46.3651	2.93379	1.55276	C5orf20	chromosome 5 open reading frame 20
55332_at	434.548	1273.35	2.93029	1.55104	DRAM1	DNA-damage regulated autophagy modulator 1
1113_at	82.4077	241.243	2.92744	1.54964	CHGA	chromogranin A (parathyroid secretory protein 1)
283537_at	331.549	969.445	2.92399	1.54794	SLC46A3	solute carrier family 46, member 3
9572_at	144.049	420.599	2.91983	1.54589	NR1D1	nuclear receptor subfamily 1, group D, member 1
55365_at	348.355	1015.99	2.91653	1.54425	TMEM176A	transmembrane protein 176A
643866_at	38.7241	112.19	2.89717	1.53465	CBLN3	cerebellin 3 precursor
349136_at	62.6058	181.147	2.89345	1.53279	WDR86	WD repeat domain 86
55303_at	277.973	803.182	2.88943	1.53079	GIMAP4	GTPase, IMAP family member 4
400643_at	19.2995	55.6405	2.883	1.52757	LOC400643	hypothetical LOC400643
2701_at	105.34	303.512	2.88125	1.52669	GJA4	gap junction protein, alpha 4, 37kDa
5450_at	495.823	1425.09	2.8742	1.52316	POU2AF1	POU class 2 associating factor 1
4680_at	56.5941	162.438	2.87023	1.52117	CEACAM6	carcinoembryonic antigen-related cell adhesion molecule 6 (non-specific cross reacting antigen)
140706_at	33.1737	94.7307	2.85559	1.51379	C20orf160	chromosome 20 open reading frame 160
85409_at	70.3704	200.797	2.85343	1.5127	NKD2	naked cuticle homolog 2 (Drosophila)
80342_at	90.8433	258.433	2.84482	1.50834	TRAF3IP3	TRAF3 interacting protein 3
3683_at	94.0195	267.193	2.84189	1.50685	ITGAL	integrin, alpha L (antigen CD11A (p180), lymphocyte function-associated antigen 1; alpha polypeptide)
84674_at	153.556	435.536	2.83633	1.50402	CARD6	caspase recruitment domain family, member 6
27299_at	123.003	348.142	2.83035	1.50098	ADAMDEC1	ADAM-like, decysin 1
7096_at	100.277	283.545	2.82761	1.49958	TLR1	toll-like receptor 1
255783_at	292.318	826.279	2.82664	1.49909	PRR24	proline rich 24
340152_at	101.398	286.587	2.82636	1.49894	ZC3H12D	zinc finger CCCH-type containing 12D
91107_at	104.693	295.758	2.82501	1.49826	TRIM47	tripartite motif containing 47
84969_at	62.62	176.741	2.82243	1.49694	TOX2	TOX high mobility group box family member 2
1382_at	314.824	887.707	2.81969	1.49554	CRABP2	cellular retinoic acid binding protein 2
84812_at	85.7086	241.097	2.81298	1.4921	PLCD4	phospholipase C, delta 4
920_at	155.149	436.128	2.81102	1.4911	CD4	CD4 molecule
84793_at	26.3512	73.6333	2.79431	1.48249	MGC12982	hypothetical protein MGC12982
6649_at	496.757	1387.07	2.79225	1.48143	SOD3	superoxide dismutase 3, extracellular
6523_at	113.438	316.316	2.78845	1.47947	SLC5A1	solute carrier family 5 (sodium/glucose cotransporter), member 1
196996_at	203.178	566.35	2.78746	1.47895	GRAMD2	GRAM domain containing 2
9540_at	321.45	894.675	2.78325	1.47677	TP53I3	tumor protein p53 inducible protein 3
100506098_at	55.9905	155.779	2.78224	1.47625	LOC100506098	hypothetical LOC100506098
8875_at	188.931	525.051	2.77906	1.4746	VNN2	vanin 2
23503_at	201.648	559.373	2.77401	1.47197	ZFYVE26	zinc finger, FYVE domain containing 26
4174_at	90.1888	249.352	2.76477	1.46716	MCM5	minichromosome maintenance complex component 5
6578_at	493.028	1359.36	2.75716	1.46318	SLCO2A1	solute carrier organic anion transporter family, member 2A1
5172_at	340.415	937.38	2.75364	1.46134	SLC26A4	solute carrier family 26, member 4
11151_at	118.555	326.404	2.75319	1.4611	CORO1A	coronin, actin binding protein, 1A
53335_at	127.711	351.393	2.75147	1.4602	BCL11A	B-cell CLL/lymphoma 11A (zinc finger protein)
6398_at	87.7782	240.604	2.74104	1.45473	SECTM1	secreted and transmembrane 1
221091_at	239.457	653.861	2.7306	1.44922	LRRN4CL	LRRN4 C-terminal like
170575_at	42.3355	115.532	2.72898	1.44836	GIMAP1	GTPase, IMAP family member 1
3199_at	55.7575	152.01	2.72627	1.44693	HOXA2	homeobox A2
2213_at	144.861	394.69	2.72461	1.44605	FCGR2B	Fc fragment of IgG, low affinity IIb, receptor (CD32)
8483_at	102.712	279.449	2.72071	1.44398	CILP	cartilage intermediate layer protein, nucleotide pyrophosphohydrolase
2268_at	168.452	456.93	2.71253	1.43964	FGR	Gardner-Rasheed feline sarcoma viral (v-fgr) oncogene homolog
283070_at	118.362	320.947	2.71156	1.43913	LOC283070	hypothetical LOC283070
100_at	104.869	284.191	2.70997	1.43828	ADA	adenosine deaminase
3120_at	84.5195	228.423	2.7026	1.43435	HLA-DQB2	major histocompatibility complex, class II, DQ beta 2
56925_at	1752.32	4724.36	2.69606	1.43085	LXN	latexin
401074_at	45.2973	121.908	2.69128	1.42829	NA	NA
5630_at	44.838	120.456	2.68648	1.42572	PRPH	peripherin
54863_at	29.7537	79.7896	2.68166	1.42313	C9orf167	chromosome 9 open reading frame 167
822_at	288.528	773.681	2.68147	1.42303	CAPG	capping protein (actin filament), gelsolin-like
10287_at	154.569	414.228	2.67989	1.42217	RGS19	regulator of G-protein signaling 19
51316_at	166.98	447.487	2.67989	1.42217	PLAC8	placenta-specific 8
2532_at	577.35	1546.35	2.67836	1.42135	DARC	Duffy blood group, chemokine receptor
633_at	675.876	1807.62	2.67449	1.41926	BGN	biglycan
1521_at	110.108	294.397	2.67371	1.41884	CTSW	cathepsin W
3689_at	227.773	607.692	2.66797	1.41574	ITGB2	integrin, beta 2 (complement component 3 receptor 3 and 4 subunit)
55701_at	174.089	464.128	2.66604	1.4147	ARHGEF40	Rho guanine nucleotide exchange factor (GEF) 40
5026_at	79.672	212.119	2.66241	1.41273	P2RX5	purinergic receptor P2X, ligand-gated ion channel, 5
5360_at	905.231	2407.27	2.65929	1.41104	PLTP	phospholipid transfer protein
1580_at	44.4427	118.11	2.65758	1.41011	CYP4B1	cytochrome P450, family 4, subfamily B, polypeptide 1
6366_at	274.068	726.927	2.65236	1.40728	CCL21	chemokine (C-C motif) ligand 21
26000_at	125.246	331.349	2.64558	1.40358	TBC1D10B	TBC1 domain family, member 10B
10406_at	1671.19	4420.45	2.6451	1.40332	WFDC2	WAP four-disulfide core domain 2
7351_at	283.522	748.908	2.64145	1.40133	UCP2	uncoupling protein 2 (mitochondrial, proton carrier)
144501_at	29.8508	78.7885	2.63941	1.40022	KRT80	keratin 80
283219_at	147.287	387.958	2.63403	1.39727	KCTD21	potassium channel tetramerisation domain containing 21
79686_at	200.873	528.599	2.63151	1.39589	C14orf139	chromosome 14 open reading frame 139
27074_at	349.229	918.145	2.62906	1.39455	LAMP3	lysosomal-associated membrane protein 3
11184_at	72.0029	189.186	2.62747	1.39368	MAP4K1	mitogen-activated protein kinase kinase kinase kinase 1
91523_at	55.9951	146.932	2.62403	1.39178	FAM113B	family with sequence similarity 113, member B
85377_at	222.159	582.748	2.62311	1.39128	MICALL1	MICAL-like 1
400120_at	23.3123	61.1383	2.62258	1.39098	C13orf36	chromosome 13 open reading frame 36
6362_at	178.967	465.432	2.60066	1.37888	CCL18	chemokine (C-C motif) ligand 18 (pulmonary and activation-regulated)
26050_at	224.079	582.44	2.59927	1.3781	SLITRK5	SLIT and NTRK-like family, member 5
26_at	86.5711	224.873	2.59755	1.37715	ABP1	amiloride binding protein 1 (amine oxidase (copper-containing))
22797_at	21.8291	56.493	2.58796	1.37182	TFEC	transcription factor EC
3695_at	94.9839	244.702	2.57625	1.36527	ITGB7	integrin, beta 7
147645_at	169.74	437.182	2.5756	1.36491	VSIG10L	V-set and immunoglobulin domain containing 10 like
3002_at	161.257	414.751	2.572	1.36289	GZMB	granzyme B (granzyme 2, cytotoxic T-lymphocyte-associated serine esterase 1)
57758_at	698.466	1796.23	2.57168	1.36271	SCUBE2	signal peptide, CUB domain, EGF-like 2
79626_at	137.331	353.039	2.57072	1.36217	TNFAIP8L2	tumor necrosis factor, alpha-induced protein 8-like 2
271_at	588.458	1512.26	2.56987	1.3617	AMPD2	adenosine monophosphate deaminase 2
92799_at	174.646	448.727	2.56935	1.36141	SHKBP1	SH3KBP1 binding protein 1
3112_at	72.4552	186.08	2.56821	1.36076	HLA-DOB	major histocompatibility complex, class II, DO beta
1117_at	58.8493	151.072	2.5671	1.36014	CHI3L2	chitinase 3-like 2
1439_at	209.894	538.76	2.56682	1.35998	CSF2RB	colony stimulating factor 2 receptor, beta, low-affinity (granulocyte-macrophage)
9056_at	292.562	750.28	2.56452	1.35869	SLC7A7	solute carrier family 7 (cationic amino acid transporter, y+ system), member 7
6793_at	98.8976	253.032	2.55852	1.35531	STK10	serine/threonine kinase 10
8857_at	224.137	571.751	2.55091	1.35101	FCGBP	Fc fragment of IgG binding protein
10437_at	1092.82	2784.13	2.54765	1.34917	IFI30	interferon, gamma-inducible protein 30
29941_at	42.6293	108.349	2.54165	1.34576	PKN3	protein kinase N3
53905_at	140.219	356.207	2.54037	1.34504	DUOX1	dual oxidase 1
7133_at	335.83	852.973	2.53989	1.34477	TNFRSF1B	tumor necrosis factor receptor superfamily, member 1B
6480_at	189.65	481.569	2.53925	1.3444	ST6GAL1	ST6 beta-galactosamide alpha-2,6-sialyltranferase 1
100505746_at	90.2916	228.867	2.53476	1.34185	LOC100505746	hypothetical LOC100505746
7044_at	45.4907	115.196	2.53229	1.34044	LEFTY2	left-right determination factor 2
445_at	746.098	1888.05	2.53057	1.33946	ASS1	argininosuccinate synthase 1
11118_at	170.796	430.976	2.52334	1.33533	BTN3A2	butyrophilin, subfamily 3, member A2
286133_at	110.598	278.765	2.52052	1.33372	SCARA5	scavenger receptor class A, member 5 (putative)
151534_at	48.7757	122.478	2.51104	1.32829	LOC151534	hypothetical LOC151534
126669_at	109.019	273.71	2.51066	1.32807	SHE	Src homology 2 domain containing E
1589_at	20.552	51.5734	2.50941	1.32735	CYP21A2	cytochrome P450, family 21, subfamily A, polypeptide 2
79852_at	49.0899	123.141	2.50849	1.32682	EPHX3	epoxide hydrolase 3
6372_at	115.635	290.021	2.50806	1.32657	CXCL6	chemokine (C-X-C motif) ligand 6 (granulocyte chemotactic protein 2)
387751_at	35.1159	88.0549	2.50755	1.32628	GVINP1	GTPase, very large interferon inducible pseudogene 1
1311_at	186.794	468.175	2.50637	1.3256	COMP	cartilage oligomeric matrix protein
6567_at	167.543	419.914	2.50631	1.32556	SLC16A2	solute carrier family 16, member 2 (monocarboxylic acid transporter 8)
11211_at	175.449	439.2	2.5033	1.32383	FZD10	frizzled homolog 10 (Drosophila)
56963_at	95.1559	238.143	2.50266	1.32346	RGMA	RGM domain family, member A
366_at	23.2613	58.2146	2.50264	1.32345	AQP9	aquaporin 9
219285_at	115.726	289.113	2.49825	1.32092	SAMD9L	sterile alpha motif domain containing 9-like
51054_at	96.2951	240.512	2.49766	1.32058	PLEKHA8P1	pleckstrin homology domain containing, family A member 8 pseudogene 1
2769_at	124.829	310.692	2.48893	1.31553	GNA15	guanine nucleotide binding protein (G protein), alpha 15 (Gq class)
2326_at	37.183	92.3572	2.48385	1.31258	FMO1	flavin containing monooxygenase 1
125_at	137.307	340.761	2.48175	1.31136	ADH1B	alcohol dehydrogenase 1B (class I), beta polypeptide
51477_at	348.465	864.641	2.48128	1.31109	ISYNA1	inositol-3-phosphate synthase 1
5778_at	37.5321	93.1153	2.48095	1.3109	PTPN7	protein tyrosine phosphatase, non-receptor type 7
2564_at	186.079	461.626	2.4808	1.31081	GABRE	gamma-aminobutyric acid (GABA) A receptor, epsilon
931_at	40.4287	100.164	2.47756	1.30892	MS4A1	membrane-spanning 4-domains, subfamily A, member 1
100289090_at	51.4832	127.474	2.47603	1.30803	NA	NA
29986_at	38.2601	94.7217	2.47573	1.30785	SLC39A2	solute carrier family 39 (zinc transporter), member 2
28781_at	11.356	28.0296	2.46826	1.30349	IGLV5-45	immunoglobulin lambda variable 5-45
6374_at	17.977	44.355	2.46732	1.30295	CXCL5	chemokine (C-X-C motif) ligand 5
27141_at	156.997	387.307	2.46697	1.30274	CIDEB	cell death-inducing DFFA-like effector b
83539_at	89.3687	220.365	2.4658	1.30205	CHST9	carbohydrate (N-acetylgalactosamine 4-0) sulfotransferase 9
64919_at	57.5275	141.816	2.46519	1.3017	BCL11B	B-cell CLL/lymphoma 11B (zinc finger protein)
8320_at	107.257	264.282	2.46402	1.30101	EOMES	eomesodermin
22974_at	43.5126	107.207	2.46382	1.3009	TPX2	TPX2, microtubule-associated, homolog (Xenopus laevis)
4033_at	62.8775	154.908	2.46365	1.3008	LRMP	lymphoid-restricted membrane protein
116236_at	52.3172	128.619	2.45845	1.29775	ABHD15	abhydrolase domain containing 15
168544_at	148.61	365.282	2.45798	1.29747	ZNF467	zinc finger protein 467
28755_at	371.257	911.452	2.45505	1.29575	TRAC	T cell receptor alpha constant
183_at	381.977	936.835	2.45259	1.29431	AGT	angiotensinogen (serpin peptidase inhibitor, clade A, member 8)
926_at	49.1695	120.579	2.4523	1.29414	CD8B	CD8b molecule
3714_at	237.707	582.055	2.44862	1.29197	JAG2	jagged 2
2124_at	159.177	389.714	2.4483	1.29178	EVI2B	ecotropic viral integration site 2B
23767_at	266.984	653.644	2.44825	1.29175	FLRT3	fibronectin leucine rich transmembrane protein 3
128346_at	306.487	749.44	2.44526	1.28999	C1orf162	chromosome 1 open reading frame 162
256380_at	23.6156	57.7189	2.4441	1.2893	SCML4	sex comb on midleg-like 4 (Drosophila)
100131096_at	94.6201	231.257	2.44406	1.28928	NA	NA
3866_at	841.19	2055.46	2.44351	1.28896	KRT15	keratin 15
28803_at	66.503	162.452	2.44278	1.28853	IGLV3-10	immunoglobulin lambda variable 3-10
23475_at	51.8162	126.249	2.43648	1.2848	QPRT	quinolinate phosphoribosyltransferase
8530_at	292.936	713.103	2.43433	1.28353	CST7	cystatin F (leukocystatin)
55286_at	32.4655	79.0275	2.43419	1.28344	C4orf19	chromosome 4 open reading frame 19
23180_at	497.328	1209.68	2.43236	1.28235	RFTN1	raftlin, lipid raft linker 1
10855_at	43.3151	105.329	2.43168	1.28196	HPSE	heparanase
25925_at	107.775	262.071	2.43166	1.28194	ZNF521	zinc finger protein 521
24147_at	135.78	329.703	2.42821	1.27989	FJX1	four jointed box 1 (Drosophila)
3853_at	21.2406	51.559	2.42737	1.2794	KRT6A	keratin 6A
388743_at	31.0098	75.2424	2.42641	1.27882	CAPN8	calpain 8
84251_at	32.27	78.2952	2.42625	1.27873	SGIP1	SH3-domain GRB2-like (endophilin) interacting protein 1
89845_at	275.314	667.592	2.42484	1.27789	ABCC10	ATP-binding cassette, sub-family C (CFTR/MRP), member 10
25956_at	147.133	355.996	2.41955	1.27474	SEC31B	SEC31 homolog B (S. cerevisiae)
9956_at	29.7834	71.9991	2.41743	1.27347	HS3ST2	heparan sulfate (glucosamine) 3-O-sulfotransferase 2
54507_at	37.4682	90.5724	2.41732	1.27341	ADAMTSL4	ADAMTS-like 4
64333_at	154.363	372.016	2.41	1.26903	ARHGAP9	Rho GTPase activating protein 9
7805_at	977.491	2352.14	2.40631	1.26682	LAPTM5	lysosomal protein transmembrane 5
257106_at	110.547	265.483	2.40154	1.26396	ARHGAP30	Rho GTPase activating protein 30
729230_at	48.0043	114.906	2.39366	1.25922	CCR2	chemokine (C-C motif) receptor 2
3852_at	658.34	1575.67	2.3934	1.25906	KRT5	keratin 5
56938_at	47.8855	114.592	2.39304	1.25884	ARNTL2	aryl hydrocarbon receptor nuclear translocator-like 2
11005_at	14.8436	35.4301	2.38689	1.25513	SPINK5	serine peptidase inhibitor, Kazal type 5
100131825_at	18.496	44.1298	2.38591	1.25454	LOC100131825	hypothetical LOC100131825
6928_at	84.047	200.056	2.38029	1.25114	HNF1B	HNF1 homeobox B
3426_at	171.352	407.819	2.38001	1.25097	CFI	complement factor I
2322_at	24.7277	58.7902	2.3775	1.24945	FLT3	fms-related tyrosine kinase 3
8710_at	7.32523	17.3975	2.37501	1.24794	SERPINB7	serpin peptidase inhibitor, clade B (ovalbumin), member 7
150_at	165.538	393.154	2.37501	1.24793	ADRA2A	adrenergic, alpha-2A-, receptor
10288_at	112.714	267.371	2.37212	1.24618	LILRB2	leukocyte immunoglobulin-like receptor, subfamily B (with TM and ITIM domains), member 2
70_at	779.253	1847.35	2.37066	1.24529	ACTC1	actin, alpha, cardiac muscle 1
57722_at	84.3466	199.63	2.36678	1.24293	IGDCC4	immunoglobulin superfamily, DCC subclass, member 4
4689_at	129.005	305.307	2.36663	1.24284	NCF4	neutrophil cytosolic factor 4, 40kDa
10723_at	584.53	1382.3	2.3648	1.24172	SLC12A7	solute carrier family 12 (potassium/chloride transporters), member 7
912_at	81.8303	193.423	2.36371	1.24105	CD1D	CD1d molecule
23682_at	116.314	274.651	2.36129	1.23957	RAB38	RAB38, member RAS oncogene family
8985_at	154.663	364.488	2.35666	1.23674	PLOD3	procollagen-lysine, 2-oxoglutarate 5-dioxygenase 3
3687_at	413.595	973.742	2.35434	1.23532	ITGAX	integrin, alpha X (complement component 3 receptor 4 subunit)
8842_at	532.034	1252.09	2.3534	1.23475	PROM1	prominin 1
864_at	61.9393	145.725	2.3527	1.23432	RUNX3	runt-related transcription factor 3
145748_at	76.5357	180.016	2.35205	1.23392	LYSMD4	LysM, putative peptidoglycan-binding, domain containing 4
1663_at	297.421	699.113	2.35059	1.23302	DDX11	DEAD/H (Asp-Glu-Ala-Asp/His) box polypeptide 11
23513_at	382.116	897.288	2.34821	1.23156	SCRIB	scribbled homolog (Drosophila)
3162_at	75.7214	177.284	2.34126	1.22729	HMOX1	heme oxygenase (decycling) 1
200958_at	130.376	305.236	2.34119	1.22724	MUC20	mucin 20, cell surface associated
6709_at	669.954	1564.43	2.33513	1.2235	SPTAN1	spectrin, alpha, non-erythrocytic 1 (alpha-fodrin)
79843_at	21.6004	50.4037	2.33346	1.22247	FAM124B	family with sequence similarity 124B
80896_at	61.6108	143.73	2.33288	1.22211	NPL	N-acetylneuraminate pyruvate lyase (dihydrodipicolinate synthase)
1236_at	57.6797	134.526	2.3323	1.22175	CCR7	chemokine (C-C motif) receptor 7
57523_at	127.781	297.95	2.33173	1.2214	NYNRIN	NYN domain and retroviral integrase containing
5337_at	58.8883	137.061	2.32748	1.21877	PLD1	phospholipase D1, phosphatidylcholine-specific
80209_at	213.994	497.784	2.32616	1.21795	C13orf23	chromosome 13 open reading frame 23
26032_at	58.0029	134.902	2.32578	1.21771	SUSD5	sushi domain containing 5
1001_at	307.19	713.664	2.3232	1.21611	CDH3	cadherin 3, type 1, P-cadherin (placental)
4001_at	173.668	402.587	2.31814	1.21297	LMNB1	lamin B1
474344_at	180.517	417.806	2.31449	1.2107	GIMAP6	GTPase, IMAP family member 6
3897_at	25.6596	59.3786	2.31409	1.21044	L1CAM	L1 cell adhesion molecule
54739_at	366.895	848.454	2.31253	1.20947	XAF1	XIAP associated factor 1
120425_at	262.923	607.497	2.31055	1.20824	AMICA1	adhesion molecule, interacts with CXADR antigen 1
3217_at	86.5324	199.759	2.30849	1.20695	HOXB7	homeobox B7
100526820_at	108.142	249.6	2.30807	1.20669	NA	NA
10225_at	73.3463	169.247	2.3075	1.20633	CD96	CD96 molecule
79679_at	65.2918	150.517	2.3053	1.20495	VTCN1	V-set domain containing T cell activation inhibitor 1
169792_at	68.3747	157.555	2.30429	1.20432	GLIS3	GLIS family zinc finger 3
2305_at	72.0363	165.914	2.3032	1.20364	FOXM1	forkhead box M1
3614_at	212.113	487.902	2.3002	1.20176	IMPDH1	IMP (inosine 5'-monophosphate) dehydrogenase 1
80235_at	124.044	285.262	2.29969	1.20144	PIGZ	phosphatidylinositol glycan anchor biosynthesis, class Z
376267_at	115.831	266.312	2.29914	1.20109	RAB15	RAB15, member RAS onocogene family
79791_at	250.217	575.19	2.29876	1.20086	FBXO31	F-box protein 31
8399_at	92.557	212.606	2.29702	1.19977	PLA2G10	phospholipase A2, group X
10112_at	33.0209	75.7011	2.29252	1.19693	KIF20A	kinesin family member 20A
121506_at	170.412	390.669	2.2925	1.19692	ERP27	endoplasmic reticulum protein 27
151295_at	47.7381	109.378	2.2912	1.19611	SLC23A3	solute carrier family 23 (nucleobase transporters), member 3
5551_at	52.6586	120.575	2.28974	1.19519	PRF1	perforin 1 (pore forming protein)
6999_at	22.6805	51.8976	2.2882	1.19421	TDO2	tryptophan 2,3-dioxygenase
7593_at	203.117	464.715	2.28792	1.19404	MZF1	myeloid zinc finger 1
100130275_at	95.0884	217.486	2.2872	1.19358	LOC100130275	hypothetical LOC100130275
2328_at	21.0718	48.169	2.28594	1.19279	FMO3	flavin containing monooxygenase 3
93166_at	131.549	300.517	2.28445	1.19185	PRDM6	PR domain containing 6
5002_at	228.663	522.349	2.28437	1.19179	SLC22A18	solute carrier family 22, member 18
3055_at	124.398	283.993	2.28294	1.19089	HCK	hemopoietic cell kinase
8639_at	490.065	1118.45	2.28225	1.19046	AOC3	amine oxidase, copper containing 3 (vascular adhesion protein 1)
55655_at	69.8695	159.282	2.27971	1.18885	NLRP2	NLR family, pyrin domain containing 2
929_at	314.414	716.729	2.27957	1.18876	CD14	CD14 molecule
51296_at	112.152	255.33	2.27663	1.1869	SLC15A3	solute carrier family 15, member 3
127281_at	534.707	1214.85	2.27198	1.18395	C1orf93	chromosome 1 open reading frame 93
1786_at	180.85	410.836	2.2717	1.18377	DNMT1	DNA (cytosine-5-)-methyltransferase 1
8291_at	143.539	325.827	2.26995	1.18266	DYSF	dysferlin, limb girdle muscular dystrophy 2B (autosomal recessive)
23136_at	90.4723	205.123	2.26725	1.18094	EPB41L3	erythrocyte membrane protein band 4.1-like 3
10537_at	1262.79	2860.77	2.26543	1.17979	UBD	ubiquitin D
4319_at	295.982	670.172	2.26423	1.17902	MMP10	matrix metallopeptidase 10 (stromelysin 2)
94_at	146.403	331.015	2.26099	1.17695	ACVRL1	activin A receptor type II-like 1
83442_at	1196.49	2703.78	2.25976	1.17617	SH3BGRL3	SH3 domain binding glutamic acid-rich protein like 3
84689_at	28.6303	64.6975	2.25976	1.17617	MS4A14	membrane-spanning 4-domains, subfamily A, member 14
388533_at	19.776	44.6146	2.256	1.17377	KRTDAP	keratinocyte differentiation-associated protein
3587_at	319.558	720.151	2.25359	1.17222	IL10RA	interleukin 10 receptor, alpha
3575_at	168.295	378.627	2.24978	1.16978	IL7R	interleukin 7 receptor
7060_at	589.59	1325.74	2.24859	1.16902	THBS4	thrombospondin 4
9844_at	62.9215	141.358	2.24657	1.16772	ELMO1	engulfment and cell motility 1
392617_at	37.117	83.3386	2.2453	1.16691	ELFN1	extracellular leucine-rich repeat and fibronectin type III domain containing 1
10509_at	227.042	509.377	2.24354	1.16578	SEMA4B	sema domain, immunoglobulin domain (Ig), transmembrane domain (TM) and short cytoplasmic domain, (semaphorin) 4B
643977_at	82.9914	186.044	2.24173	1.16461	FLJ32255	hypothetical LOC643977
84870_at	325.879	730.364	2.24121	1.16428	RSPO3	R-spondin 3 homolog (Xenopus laevis)
845_at	123.872	277.594	2.24097	1.16412	CASQ2	calsequestrin 2 (cardiac muscle)
153769_at	47.7873	107.013	2.23936	1.16309	SH3RF2	SH3 domain containing ring finger 2
19_at	501.008	1121.13	2.23774	1.16204	ABCA1	ATP-binding cassette, sub-family A (ABC1), member 1
84626_at	48.555	108.382	2.23215	1.15843	KRBA1	KRAB-A domain containing 1
9938_at	375.853	837.989	2.22957	1.15676	ARHGAP25	Rho GTPase activating protein 25
79930_at	74.9882	167.129	2.22873	1.15622	DOK3	docking protein 3
219833_at	50.8704	113.329	2.22779	1.15561	C11orf45	chromosome 11 open reading frame 45
28908_at	163.784	363.683	2.22051	1.15089	IGKV4-1	immunoglobulin kappa variable 4-1
3959_at	1084.21	2406.84	2.2199	1.1505	LGALS3BP	lectin, galactoside-binding, soluble, 3 binding protein
25984_at	343.012	760.661	2.2176	1.149	KRT23	keratin 23 (histone deacetylase inducible)
100506119_at	194.039	430.146	2.2168	1.14848	LOC100506119	hypothetical LOC100506119
79654_at	462.624	1025.15	2.21596	1.14793	HECTD3	HECT domain containing 3
150967_at	106.183	235.223	2.21527	1.14748	NA	NA
9447_at	73.5495	162.919	2.21509	1.14737	AIM2	absent in melanoma 2
81788_at	298.351	660.806	2.21486	1.14722	NUAK2	NUAK family, SNF1-like kinase, 2
692247_at	83.3194	184.498	2.21434	1.14688	LOC692247	hypothetical locus LOC692247
54102_at	165.847	367.222	2.21423	1.1468	CLIC6	chloride intracellular channel 6
2015_at	46.7346	103.399	2.21247	1.14566	EMR1	egf-like module containing, mucin-like, hormone receptor-like 1
6330_at	76.2425	168.661	2.21217	1.14546	SCN4B	sodium channel, voltage-gated, type IV, beta
3202_at	67.9275	150.048	2.20895	1.14336	HOXA5	homeobox A5
9764_at	375.673	829.368	2.20768	1.14253	KIAA0513	KIAA0513
10942_at	34.5022	76.0461	2.2041	1.14019	PRSS21	protease, serine, 21 (testisin)
9435_at	65.1582	143.317	2.19953	1.1372	CHST2	carbohydrate (N-acetylglucosamine-6-O) sulfotransferase 2
80352_at	55.0054	120.749	2.19522	1.13436	RNF39	ring finger protein 39
2069_at	14.0555	30.8207	2.19279	1.13277	EREG	epiregulin
10610_at	406.18	890.127	2.19146	1.13189	ST6GALNAC2	ST6 (alpha-N-acetyl-neuraminyl-2,3-beta-galactosyl-1,3)-N-acetylgalactosaminide alpha-2,6-sialyltransferase 2
4277_at	113.1	247.829	2.19125	1.13175	MICB	MHC class I polypeptide-related sequence B
57699_at	20.8543	45.6864	2.19075	1.13142	CPNE5	copine V
165530_at	54.0155	118.3	2.19011	1.131	CLEC4F	C-type lectin domain family 4, member F
116071_at	50.1882	109.868	2.18913	1.13036	BATF2	basic leucine zipper transcription factor, ATF-like 2
26020_at	1063.26	2325.67	2.18729	1.12914	LRP10	low density lipoprotein receptor-related protein 10
221184_at	112.629	246.299	2.18682	1.12883	CPNE2	copine II
6402_at	210.309	459.652	2.18561	1.12803	SELL	selectin L
4615_at	783.268	1711.81	2.18546	1.12794	MYD88	myeloid differentiation primary response gene (88)
56905_at	72.7798	158.993	2.18457	1.12735	C15orf39	chromosome 15 open reading frame 39
124975_at	142.043	310.247	2.18418	1.12709	GGT6	gamma-glutamyltransferase 6
284613_at	262.436	572.957	2.18322	1.12646	CYB561D1	cytochrome b-561 domain containing 1
4314_at	34.7616	75.8794	2.18285	1.12621	MMP3	matrix metallopeptidase 3 (stromelysin 1, progelatinase)
951_at	134.257	292.832	2.18114	1.12508	CD37	CD37 molecule
4940_at	172.156	375.388	2.18051	1.12467	OAS3	2'-5'-oligoadenylate synthetase 3, 100kDa
3059_at	381.292	831.217	2.18	1.12433	HCLS1	hematopoietic cell-specific Lyn substrate 1
409_at	98.0746	213.765	2.17961	1.12407	ARRB2	arrestin, beta 2
81615_at	41.2623	89.8644	2.17788	1.12293	TMEM163	transmembrane protein 163
26301_at	44.3508	96.5419	2.17678	1.12219	GBGT1	globoside alpha-1,3-N-acetylgalactosaminyltransferase 1
8542_at	436.354	948.08	2.17273	1.11951	APOL1	apolipoprotein L, 1
85358_at	62.5999	135.959	2.17187	1.11894	SHANK3	SH3 and multiple ankyrin repeat domains 3
57121_at	67.2366	146.002	2.17147	1.11867	LPAR5	lysophosphatidic acid receptor 5
80709_at	324.635	704.703	2.17076	1.1182	AKNA	AT-hook transcription factor
963_at	1317.32	2857.76	2.16937	1.11728	CD53	CD53 molecule
10326_at	11.1623	24.2075	2.16867	1.11681	SIRPB1	signal-regulatory protein beta 1
972_at	2054.96	4454.1	2.16749	1.11603	CD74	CD74 molecule, major histocompatibility complex, class II invariant chain
1075_at	346.75	751.006	2.16584	1.11493	CTSC	cathepsin C
909_at	11.0544	23.9225	2.16408	1.11375	CD1A	CD1a molecule
9595_at	167.935	363.376	2.16378	1.11356	CYTIP	cytohesin 1 interacting protein
10019_at	325.943	705.026	2.16303	1.11305	SH2B3	SH2B adaptor protein 3
23650_at	163.253	352.827	2.16123	1.11185	TRIM29	tripartite motif containing 29
50509_at	118.224	255.483	2.16101	1.11171	COL5A3	collagen, type V, alpha 3
2162_at	390.509	843.491	2.15998	1.11102	F13A1	coagulation factor XIII, A1 polypeptide
10279_at	329.202	711.016	2.15982	1.11091	PRSS16	protease, serine, 16 (thymus)
6764_at	1122.7	2423.91	2.159	1.11036	ST5	suppression of tumorigenicity 5
51816_at	1126.62	2431.08	2.15786	1.1096	CECR1	cat eye syndrome chromosome region, candidate 1
911_at	147.855	319.037	2.15777	1.10954	CD1C	CD1c molecule
644943_at	22.4641	48.4716	2.15773	1.10952	NA	NA
3932_at	56.3177	121.517	2.15771	1.1095	LCK	lymphocyte-specific protein tyrosine kinase
9095_at	62.3529	134.535	2.15764	1.10946	TBX19	T-box 19
50489_at	43.2312	93.2505	2.15702	1.10904	CD207	CD207 molecule, langerin
200058_at	70.0855	151.144	2.15657	1.10874	FLJ23867	hypothetical protein FLJ23867
53836_at	168.105	362.504	2.15641	1.10863	GPR87	G protein-coupled receptor 87
6357_at	68.6959	148.089	2.15572	1.10817	CCL13	chemokine (C-C motif) ligand 13
2810_at	1550.59	3340.73	2.1545	1.10735	SFN	stratifin
26011_at	61.6582	132.684	2.15194	1.10564	ODZ4	odz, odd Oz/ten-m homolog 4 (Drosophila)
9901_at	206.331	443.664	2.15025	1.10451	SRGAP3	SLIT-ROBO Rho GTPase activating protein 3
114796_at	96.9433	208.298	2.14866	1.10343	KIAA1908	hypothetical LOC114796
83439_at	143.342	307.787	2.14722	1.10247	TCF7L1	transcription factor 7-like 1 (T-cell specific, HMG-box)
23551_at	273.398	586.945	2.14685	1.10222	RASD2	RASD family, member 2
286530_at	556.935	1195.55	2.14665	1.10209	NA	NA
30817_at	56.4569	121.175	2.14634	1.10188	EMR2	egf-like module containing, mucin-like, hormone receptor-like 2
337876_at	46.7693	100.233	2.14313	1.09972	CHSY3	chondroitin sulfate synthase 3
196410_at	8.98633	19.2577	2.143	1.09963	METTL7B	methyltransferase like 7B
6242_at	270.797	580.084	2.14214	1.09905	RTKN	rhotekin
4242_at	60.8938	130.407	2.14155	1.09865	MFNG	MFNG O-fucosylpeptide 3-beta-N-acetylglucosaminyltransferase
8277_at	14.6259	31.2862	2.1391	1.097	TKTL1	transketolase-like 1
8519_at	1205.03	2575.22	2.13705	1.09562	IFITM1	interferon induced transmembrane protein 1 (9-27)
1520_at	498.654	1065.55	2.13685	1.09549	CTSS	cathepsin S
8838_at	17.3666	37.0862	2.13548	1.09456	WISP3	WNT1 inducible signaling pathway protein 3
342945_at	80.7812	172.476	2.1351	1.0943	ZSCAN22	zinc finger and SCAN domain containing 22
84662_at	174.162	371.513	2.13314	1.09298	GLIS2	GLIS family zinc finger 2
863_at	229.331	489.136	2.13288	1.0928	CBFA2T3	core-binding factor, runt domain, alpha subunit 2; translocated to, 3
51070_at	656.518	1400.27	2.13287	1.0928	NOSIP	nitric oxide synthase interacting protein
124997_at	178.295	380.014	2.13137	1.09178	WDR81	WD repeat domain 81
81544_at	136.681	291.296	2.13121	1.09168	GDPD5	glycerophosphodiester phosphodiesterase domain containing 5
6548_at	195.936	417.546	2.13104	1.09156	SLC9A1	solute carrier family 9 (sodium/hydrogen exchanger), member 1
7732_at	67.3849	143.574	2.13066	1.0913	RNF112	ring finger protein 112
695_at	85.0442	181.143	2.12999	1.09084	BTK	Bruton agammaglobulinemia tyrosine kinase
652_at	118.368	252.05	2.12937	1.09043	BMP4	bone morphogenetic protein 4
57586_at	38.9903	83.0081	2.12894	1.09014	SYT13	synaptotagmin XIII
10616_at	219.849	467.32	2.12565	1.0879	RBCK1	RanBP-type and C3HC4-type zinc finger containing 1
406988_at	25.3906	53.9538	2.12495	1.08743	MIR205	microRNA 205
11035_at	104.17	221.248	2.12392	1.08673	RIPK3	receptor-interacting serine-threonine kinase 3
5268_at	239.988	509.696	2.12384	1.08667	SERPINB5	serpin peptidase inhibitor, clade B (ovalbumin), member 5
22846_at	133.63	283.767	2.12353	1.08646	VASH1	vasohibin 1
346171_at	41.8244	88.7906	2.12294	1.08606	ZFP57	zinc finger protein 57 homolog (mouse)
713_at	742.488	1576.25	2.12294	1.08606	C1QB	complement component 1, q subcomponent, B chain
5336_at	113.293	240.264	2.12073	1.08456	PLCG2	phospholipase C, gamma 2 (phosphatidylinositol-specific)
375033_at	98.7375	209.269	2.11945	1.08369	PEAR1	platelet endothelial aggregation receptor 1
6328_at	43.1269	91.1483	2.11349	1.07963	SCN3A	sodium channel, voltage-gated, type III, alpha subunit
10320_at	74.0941	156.563	2.11303	1.07931	IKZF1	IKAROS family zinc finger 1 (Ikaros)
80833_at	208.747	439.84	2.10705	1.07523	APOL3	apolipoprotein L, 3
6356_at	65.1165	137.202	2.10703	1.07521	CCL11	chemokine (C-C motif) ligand 11
64699_at	53.2557	112.189	2.10662	1.07493	TMPRSS3	transmembrane protease, serine 3
64115_at	127.188	267.781	2.1054	1.07409	C10orf54	chromosome 10 open reading frame 54
7447_at	70.8542	149.139	2.10487	1.07373	VSNL1	visinin-like 1
51411_at	147.503	310.441	2.10465	1.07358	BIN2	bridging integrator 2
126917_at	133.655	281.176	2.10375	1.07296	IFFO2	intermediate filament family orphan 2
3087_at	53.0033	111.444	2.10259	1.07217	HHEX	hematopoietically expressed homeobox
8175_at	179.945	377.918	2.10018	1.07051	SF3A2	splicing factor 3a, subunit 2, 66kDa
150771_at	41.2273	86.5142	2.09847	1.06934	ITPRIPL1	inositol 1,4,5-triphosphate receptor interacting protein-like 1
158830_at	25.9052	54.3567	2.09829	1.06922	CXorf65	chromosome X open reading frame 65
1380_at	17.6398	36.9905	2.09699	1.06832	CR2	complement component (3d/Epstein Barr virus) receptor 2
3620_at	66.7703	139.985	2.09651	1.06799	IDO1	indoleamine 2,3-dioxygenase 1
147138_at	78.4184	164.23	2.09428	1.06645	TMC8	transmembrane channel-like 8
4118_at	190.162	398.235	2.09418	1.06639	MAL	mal, T-cell differentiation protein
1645_at	121.905	255.096	2.09259	1.06529	AKR1C1	aldo-keto reductase family 1, member C1 (dihydrodiol dehydrogenase 1; 20-alpha (3-alpha)-hydroxysteroid dehydrogenase)
6404_at	81.0568	169.433	2.09031	1.06371	SELPLG	selectin P ligand
10578_at	74.4454	155.576	2.0898	1.06337	GNLY	granulysin
30812_at	72.9544	152.382	2.08873	1.06262	SOX8	SRY (sex determining region Y)-box 8
9047_at	46.8222	97.7718	2.08815	1.06223	SH2D2A	SH2 domain containing 2A
3820_at	326.968	682.614	2.08771	1.06192	KLRB1	killer cell lectin-like receptor subfamily B, member 1
80760_at	142.185	296.786	2.08732	1.06165	ITIH5	inter-alpha (globulin) inhibitor H5
283120_at	667.785	1393.82	2.08723	1.06159	H19	H19, imprinted maternally expressed transcript (non-protein coding)
2874_at	525.929	1095.87	2.08368	1.05913	GPS2	G protein pathway suppressor 2
56256_at	87.004	181.217	2.08286	1.05857	SERTAD4	SERTA domain containing 4
5355_at	941.219	1960.42	2.08285	1.05856	PLP2	proteolipid protein 2 (colonic epithelium-enriched)
2869_at	64.3293	133.959	2.0824	1.05825	GRK5	G protein-coupled receptor kinase 5
80790_at	280.569	584.152	2.08203	1.05799	CMIP	c-Maf-inducing protein
6775_at	108.209	225.052	2.07979	1.05644	STAT4	signal transducer and activator of transcription 4
51195_at	194.394	404.254	2.07956	1.05628	RAPGEFL1	Rap guanine nucleotide exchange factor (GEF)-like 1
3797_at	111.798	232.346	2.07828	1.05539	KIF3C	kinesin family member 3C
286336_at	74.0618	153.815	2.07685	1.0544	FAM78A	family with sequence similarity 78, member A
114836_at	51.6293	107.182	2.076	1.0538	SLAMF6	SLAM family member 6
939_at	100.278	208.174	2.07598	1.05379	CD27	CD27 molecule
51278_at	478.019	992.265	2.07579	1.05366	IER5	immediate early response 5
6932_at	85.956	178.404	2.07552	1.05347	TCF7	transcription factor 7 (T-cell specific, HMG-box)
124930_at	255.329	529.938	2.07551	1.05346	ANKRD13B	ankyrin repeat domain 13B
1946_at	173.765	360.585	2.07513	1.0532	EFNA5	ephrin-A5
9966_at	41.8736	86.8659	2.07448	1.05275	TNFSF15	tumor necrosis factor (ligand) superfamily, member 15
3487_at	1828.7	3790.79	2.07294	1.05168	IGFBP4	insulin-like growth factor binding protein 4
63891_at	244.609	506.841	2.07205	1.05106	RNF123	ring finger protein 123
1466_at	954.714	1975.32	2.06901	1.04894	CSRP2	cysteine and glycine-rich protein 2
643224_at	75.5837	156.304	2.06796	1.04821	TUBBP5	tubulin, beta pseudogene 5
6403_at	222.161	459.407	2.0679	1.04817	SELP	selectin P (granule membrane protein 140kDa, antigen CD62)
55240_at	82.7351	170.986	2.06667	1.04731	STEAP3	STEAP family member 3
340719_at	42.8147	88.4617	2.06615	1.04695	NANOS1	nanos homolog 1 (Drosophila)
9143_at	23.0135	47.5151	2.06466	1.0459	SYNGR3	synaptogyrin 3
50615_at	22.862	47.1818	2.06377	1.04528	IL21R	interleukin 21 receptor
3108_at	709.769	1464.68	2.0636	1.04516	HLA-DMA	major histocompatibility complex, class II, DM alpha
6364_at	92.0928	190.008	2.06322	1.0449	CCL20	chemokine (C-C motif) ligand 20
23406_at	911.182	1879.69	2.06291	1.04468	COTL1	coactosin-like 1 (Dictyostelium)
387695_at	15.7888	32.5622	2.06236	1.04429	C10orf99	chromosome 10 open reading frame 99
2533_at	69.9283	144.196	2.06206	1.04409	FYB	FYN binding protein
1235_at	154.65	318.857	2.0618	1.04391	CCR6	chemokine (C-C motif) receptor 6
3212_at	126.897	261.625	2.06171	1.04384	HOXB2	homeobox B2
1234_at	81.0725	167.087	2.06095	1.04331	CCR5	chemokine (C-C motif) receptor 5
56977_at	46.324	95.4412	2.0603	1.04285	STOX2	storkhead box 2
3216_at	53.8403	110.893	2.05966	1.04241	HOXB6	homeobox B6
57168_at	152.403	313.743	2.05865	1.0417	ASPHD2	aspartate beta-hydroxylase domain containing 2
91010_at	76.2529	156.967	2.05851	1.0416	FMNL3	formin-like 3
10256_at	183.65	377.606	2.05612	1.03992	CNKSR1	connector enhancer of kinase suppressor of Ras 1
25890_at	358.971	737.376	2.05414	1.03853	ABI3BP	ABI family, member 3 (NESH) binding protein
9840_at	69.1686	142.052	2.05371	1.03824	KIAA0748	KIAA0748
139716_at	75.0696	154.019	2.05169	1.03681	GAB3	GRB2-associated binding protein 3
338773_at	252.474	517.52	2.04979	1.03548	TMEM119	transmembrane protein 119
64759_at	876.253	1793.2	2.04644	1.03312	TNS3	tensin 3
53827_at	302.367	618.744	2.04633	1.03304	FXYD5	FXYD domain containing ion transport regulator 5
113146_at	90.6045	185.327	2.04544	1.03241	AHNAK2	AHNAK nucleoprotein 2
4542_at	58.4016	119.422	2.04485	1.03199	MYO1F	myosin IF
6590_at	715.399	1461.39	2.04276	1.03052	SLPI	secretory leukocyte peptidase inhibitor
147372_at	35.839	73.1909	2.04221	1.03013	CCBE1	collagen and calcium binding EGF domains 1
57176_at	322.909	659.413	2.04211	1.03006	VARS2	valyl-tRNA synthetase 2, mitochondrial (putative)
913_at	33.374	68.1401	2.04171	1.02978	CD1E	CD1e molecule
30011_at	289.581	591.211	2.04161	1.02971	SH3KBP1	SH3-domain kinase binding protein 1
23090_at	441.433	900.64	2.04027	1.02876	ZNF423	zinc finger protein 423
91353_at	464.284	947.242	2.04022	1.02872	IGLL3P	immunoglobulin lambda-like polypeptide 3, pseudogene
5920_at	2729.66	5565.39	2.03886	1.02776	RARRES3	retinoic acid receptor responder (tazarotene induced) 3
8717_at	258.058	525.875	2.03782	1.02703	TRADD	TNFRSF1A-associated via death domain
83593_at	51.877	105.673	2.03698	1.02644	RASSF5	Ras association (RalGDS/AF-6) domain family member 5
738_at	1152.89	2343.92	2.03308	1.02366	C11orf2	chromosome 11 open reading frame 2
23351_at	378.015	768.255	2.03234	1.02314	KHNYN	KH and NYN domain containing
29774_at	123.688	251.329	2.03196	1.02287	POM121L9P	POM121 membrane glycoprotein-like 9, pseudogene
27151_at	154.017	312.822	2.03109	1.02225	CPAMD8	C3 and PZP-like, alpha-2-macroglobulin domain containing 8
27134_at	139.308	282.879	2.03061	1.02191	TJP3	tight junction protein 3 (zona occludens 3)
256236_at	88.0277	178.667	2.02967	1.02124	NAPSB	napsin B aspartic peptidase pseudogene
54587_at	258.345	524.252	2.02927	1.02096	MXRA8	matrix-remodelling associated 8
25960_at	519.295	1053.44	2.02859	1.02048	GPR124	G protein-coupled receptor 124
4050_at	182.432	369.703	2.02652	1.01901	LTB	lymphotoxin beta (TNF superfamily, member 3)
10737_at	22.5428	45.6782	2.02628	1.01884	RFPL3S	RFPL3 antisense RNA (non-protein coding)
152877_at	62.7787	127.173	2.02574	1.01845	FAM53A	family with sequence similarity 53, member A
11343_at	371.339	752.108	2.02539	1.0182	MGLL	monoglyceride lipase
9214_at	84.7804	171.688	2.02509	1.01799	FAIM3	Fas apoptotic inhibitory molecule 3
6614_at	94.4817	191.268	2.0244	1.01749	SIGLEC1	sialic acid binding Ig-like lectin 1, sialoadhesin
83879_at	156.105	316.003	2.02429	1.01742	CDCA7	cell division cycle associated 7
2306_at	38.417	77.7665	2.02427	1.01741	FOXD2	forkhead box D2
1118_at	91.8142	185.753	2.02314	1.0166	CHIT1	chitinase 1 (chitotriosidase)
51473_at	170.208	344.265	2.02261	1.01622	DCDC2	doublecortin domain containing 2
374403_at	70.6039	142.73	2.02156	1.01547	TBC1D10C	TBC1 domain family, member 10C
259217_at	221.62	448.01	2.02152	1.01544	HSPA12A	heat shock 70kDa protein 12A
9806_at	94.5582	191.115	2.02113	1.01516	SPOCK2	sparc/osteonectin, cwcv and kazal-like domains proteoglycan (testican) 2
80149_at	61.9315	125.015	2.0186	1.01336	ZC3H12A	zinc finger CCCH-type containing 12A
284837_at	58.9859	119.039	2.01808	1.01299	LOC284837	hypothetical LOC284837
285533_at	343.101	692.309	2.0178	1.01278	RNF175	ring finger protein 175
89857_at	34.5266	69.5284	2.01377	1.0099	KLHL6	kelch-like 6 (Drosophila)
414919_at	351.19	707.165	2.01363	1.0098	C8orf82	chromosome 8 open reading frame 82
9363_at	41.082	82.6969	2.01297	1.00933	RAB33A	RAB33A, member RAS oncogene family
51267_at	97.2931	195.749	2.01195	1.00859	CLEC1A	C-type lectin domain family 1, member A
5918_at	372.744	749.46	2.01066	1.00767	RARRES1	retinoic acid receptor responder (tazarotene induced) 1
26585_at	593.651	1192.61	2.00895	1.00644	GREM1	gremlin 1
440712_at	156.015	313.268	2.00793	1.00571	C1orf186	chromosome 1 open reading frame 186
3071_at	127.314	255.59	2.00756	1.00544	NCKAP1L	NCK-associated protein 1-like
375295_at	115.053	230.962	2.00744	1.00535	LOC375295	hypothetical LOC375295
3601_at	133.755	268.464	2.00713	1.00513	IL15RA	interleukin 15 receptor, alpha
220323_at	141.59	284.173	2.00702	1.00505	OAF	OAF homolog (Drosophila)
3291_at	94.8347	190.261	2.00624	1.00449	HSD11B2	hydroxysteroid (11-beta) dehydrogenase 2
1511_at	61.5567	123.467	2.00575	1.00414	CTSG	cathepsin G
28526_at	63.6953	127.716	2.00512	1.00369	TRDC	T cell receptor delta constant
440119_at	111.325	223.202	2.00495	1.00357	FLJ31485	hypothetical LOC440119
113730_at	23.7308	47.5684	2.0045	1.00324	KLHDC7B	kelch domain containing 7B
6324_at	97.5177	195.443	2.00418	1.00301	SCN1B	sodium channel, voltage-gated, type I, beta
4815_at	221.938	444.744	2.00391	1.00282	NINJ2	ninjurin 2
146722_at	93.9027	188.108	2.00323	1.00232	CD300LF	CD300 molecule-like family member f
84824_at	15.2217	30.481	2.00247	1.00178	FCRLA	Fc receptor-like A
25946_at	124.08	248.466	2.00246	1.00178	ZNF385A	zinc finger protein 385A
64847_at	999.066	1998.92	2.00079	1.00057	SPATA20	spermatogenesis associated 20
8564_at	43.0987	86.2142	2.00039	1.00028	KMO	kynurenine 3-monooxygenase (kynurenine 3-hydroxylase)
256364_at	127.985	255.785	1.99856	0.998957	EML3	echinoderm microtubule associated protein like 3
26279_at	16.562	33.08	1.99735	0.998087	PLA2G2D	phospholipase A2, group IID
64926_at	92.1719	184.036	1.99666	0.997591	RASAL3	RAS protein activator like 3
58494_at	626.383	1250.29	1.99604	0.997141	JAM2	junctional adhesion molecule 2
9627_at	75.6656	150.981	1.99537	0.996654	SNCAIP	synuclein, alpha interacting protein
6382_at	1874.09	3739.16	1.99518	0.99652	SDC1	syndecan 1
1462_at	185.955	370.79	1.99397	0.995647	VCAN	versican
50617_at	28.7619	57.3487	1.99391	0.995602	ATP6V0A4	ATPase, H+ transporting, lysosomal V0 subunit a4
1296_at	98.6518	196.628	1.99316	0.995054	COL8A2	collagen, type VIII, alpha 2
56920_at	260.402	519.001	1.99307	0.994996	SEMA3G	sema domain, immunoglobulin domain (Ig), short basic domain, secreted, (semaphorin) 3G
4240_at	448.08	892.852	1.99262	0.994664	MFGE8	milk fat globule-EGF factor 8 protein
11113_at	53.6791	106.94	1.99222	0.994374	CIT	citron (rho-interacting, serine/threonine kinase 21)
27040_at	165.051	328.799	1.9921	0.99429	LAT	linker for activation of T cells
64866_at	61.1807	121.617	1.98784	0.991202	CDCP1	CUB domain containing protein 1
388963_at	118.712	235.88	1.987	0.990589	C2orf81	chromosome 2 open reading frame 81
9842_at	254.339	505.361	1.98696	0.99056	PLEKHM1	pleckstrin homology domain containing, family M (with RUN domain) member 1
2041_at	41.9138	83.2708	1.98672	0.990385	EPHA1	EPH receptor A1
23240_at	169.988	337.602	1.98604	0.989893	KIAA0922	KIAA0922
9156_at	35.3028	70.0743	1.98495	0.989104	EXO1	exonuclease 1
2534_at	161.526	320.239	1.98259	0.987384	FYN	FYN oncogene related to SRC, FGR, YES
2242_at	85.8372	170.093	1.98158	0.98665	FES	feline sarcoma oncogene
9905_at	366.892	726.983	1.98147	0.986568	SGSM2	small G protein signaling modulator 2
3914_at	198.616	393.547	1.98144	0.986552	LAMB3	laminin, beta 3
339761_at	31.2472	61.9063	1.98118	0.986358	CYP27C1	cytochrome P450, family 27, subfamily C, polypeptide 1
90139_at	71.3365	141.303	1.9808	0.986085	TSPAN18	tetraspanin 18
8876_at	59.899	118.625	1.98041	0.9858	VNN1	vanin 1
51284_at	109.62	217.057	1.9801	0.98557	TLR7	toll-like receptor 7
84329_at	136.806	270.832	1.97968	0.985269	HVCN1	hydrogen voltage-gated channel 1
221756_at	35.0774	69.4274	1.97926	0.984963	MGC39372	serpin peptidase inhibitor, clade B (ovalbumin), member 9 pseudogene
25999_at	169.354	335.096	1.97867	0.98453	CLIP3	CAP-GLY domain containing linker protein 3
64843_at	62.4228	123.493	1.97833	0.984286	ISL2	ISL LIM homeobox 2
643641_at	232.738	460.406	1.97821	0.984198	ZNF862	zinc finger protein 862
57685_at	1235.02	2442.82	1.97795	0.984009	CACHD1	cache domain containing 1
57124_at	209.256	413.873	1.97783	0.98392	CD248	CD248 molecule, endosialin
26030_at	66.2802	131.088	1.97779	0.98389	PLEKHG3	pleckstrin homology domain containing, family G (with RhoGef domain) member 3
283897_at	329.649	651.552	1.9765	0.98295	C16orf54	chromosome 16 open reading frame 54
55800_at	23.753	46.9252	1.97555	0.982256	SCN3B	sodium channel, voltage-gated, type III, beta
4332_at	170.049	335.666	1.97394	0.981079	MNDA	myeloid cell nuclear differentiation antigen
64098_at	213.496	421.423	1.97391	0.98106	PARVG	parvin, gamma
7701_at	119.091	235.034	1.97357	0.980808	ZNF142	zinc finger protein 142
10763_at	154.376	304.66	1.97349	0.980752	NES	nestin
10826_at	321.035	633.162	1.97225	0.979844	C5orf4	chromosome 5 open reading frame 4
25833_at	69.2758	136.587	1.97164	0.979394	POU2F3	POU class 2 homeobox 3
342979_at	73.6795	145.211	1.97085	0.978819	PALM3	paralemmin 3
57701_at	51.0003	100.514	1.97084	0.978814	NCKAP5L	NCK-associated protein 5-like
3603_at	111.464	219.665	1.97072	0.978723	IL16	interleukin 16 (lymphocyte chemoattractant factor)
2735_at	70.643	138.979	1.96734	0.976243	GLI1	GLI family zinc finger 1
57402_at	45.8419	90.085	1.96512	0.974619	S100A14	S100 calcium binding protein A14
57520_at	88.1663	173.223	1.96473	0.974333	HECW2	HECT, C2 and WW domain containing E3 ubiquitin protein ligase 2
930_at	46.9192	92.1357	1.96371	0.973583	CD19	CD19 molecule
90990_at	267.324	524.825	1.96325	0.973245	KIFC2	kinesin family member C2
59272_at	19.7653	38.7989	1.96298	0.973049	ACE2	angiotensin I converting enzyme (peptidyl-dipeptidase A) 2
84033_at	50.4379	98.9917	1.96265	0.972799	OBSCN	obscurin, cytoskeletal calmodulin and titin-interacting RhoGEF
5613_at	95.0279	186.414	1.96168	0.972088	PRKX	protein kinase, X-linked
4064_at	110.115	215.91	1.96077	0.971421	CD180	CD180 molecule
50515_at	91.948	180.277	1.96064	0.971322	CHST11	carbohydrate (chondroitin 4) sulfotransferase 11
83871_at	590.4	1157.41	1.96039	0.97114	RAB34	RAB34, member RAS oncogene family
51435_at	154.452	302.712	1.95991	0.970785	SCARA3	scavenger receptor class A, member 3
7454_at	146.121	286.366	1.95979	0.970698	WAS	Wiskott-Aldrich syndrome (eczema-thrombocytopenia)
6948_at	166.595	326.31	1.9587	0.969894	TCN2	transcobalamin II
11270_at	109.843	214.974	1.9571	0.968714	NRM	nurim (nuclear envelope membrane protein)
79812_at	93.1428	182.033	1.95434	0.966681	MMRN2	multimerin 2
9201_at	158.989	310.597	1.95358	0.966122	DCLK1	doublecortin-like kinase 1
7317_at	2690.54	5253.05	1.95242	0.96526	UBA1	ubiquitin-like modifier activating enzyme 1
6423_at	678.277	1324.2	1.9523	0.965173	SFRP2	secreted frizzled-related protein 2
340061_at	176.687	344.653	1.95064	0.963951	TMEM173	transmembrane protein 173
5467_at	178.687	348.544	1.95058	0.963904	PPARD	peroxisome proliferator-activated receptor delta
79616_at	133.499	260.328	1.95004	0.963503	CCNJL	cyclin J-like
57604_at	51.5774	100.463	1.94781	0.961852	KIAA1456	KIAA1456
3832_at	205.489	400.111	1.94711	0.961335	KIF11	kinesin family member 11
5724_at	46.2756	90.0847	1.9467	0.961031	PTAFR	platelet-activating factor receptor
114801_at	238.315	463.894	1.94656	0.960925	TMEM200A	transmembrane protein 200A
1326_at	90.2105	175.511	1.94557	0.960196	MAP3K8	mitogen-activated protein kinase kinase kinase 8
8778_at	30.9525	60.1902	1.9446	0.959472	SIGLEC5	sialic acid binding Ig-like lectin 5
100049716_at	109.618	213.013	1.94323	0.958459	LOC100049716	hypothetical LOC100049716
55640_at	45.0239	87.4905	1.9432	0.958436	FLVCR2	feline leukemia virus subgroup C cellular receptor family, member 2
8532_at	48.8085	94.7919	1.94212	0.957631	CPZ	carboxypeptidase Z
5493_at	890.53	1729.48	1.94208	0.957606	PPL	periplakin
245972_at	37.7553	73.3206	1.94199	0.957538	ATP6V0D2	ATPase, H+ transporting, lysosomal 38kDa, V0 subunit d2
58504_at	152.669	296.41	1.94152	0.957187	ARHGAP22	Rho GTPase activating protein 22
10125_at	143.468	278.452	1.94087	0.956701	RASGRP1	RAS guanyl releasing protein 1 (calcium and DAG-regulated)
80028_at	45.3657	88.0021	1.93984	0.955937	FBXL18	F-box and leucine-rich repeat protein 18
10903_at	151.956	294.517	1.93818	0.954699	MTMR11	myotubularin related protein 11
91433_at	370.914	718.891	1.93816	0.954688	RCCD1	RCC1 domain containing 1
1755_at	26.0198	50.4146	1.93755	0.954234	DMBT1	deleted in malignant brain tumors 1
128272_at	66.4815	128.771	1.93694	0.953782	ARHGEF19	Rho guanine nucleotide exchange factor (GEF) 19
84696_at	36.7825	71.2068	1.93589	0.952996	ABHD1	abhydrolase domain containing 1
149628_at	8.28541	16.0326	1.93504	0.95236	PYHIN1	pyrin and HIN domain family, member 1
5198_at	473.092	914.934	1.93395	0.951548	PFAS	phosphoribosylformylglycinamidine synthase
8728_at	588.207	1137.04	1.93307	0.950893	ADAM19	ADAM metallopeptidase domain 19
145820_at	17.752	34.3075	1.9326	0.950544	LOC145820	hypothetical LOC145820
10594_at	754.92	1458.89	1.93251	0.950476	PRPF8	PRP8 pre-mRNA processing factor 8 homolog (S. cerevisiae)
27286_at	146.102	282.31	1.93228	0.950305	SRPX2	sushi-repeat containing protein, X-linked 2
91355_at	161.907	312.777	1.93182	0.949964	LRP5L	low density lipoprotein receptor-related protein 5-like
3234_at	296.242	571.835	1.9303	0.948823	NA	NA
5476_at	1072.89	2069.98	1.92935	0.948116	CTSA	cathepsin A
7472_at	109.524	211.301	1.92926	0.948049	WNT2	wingless-type MMTV integration site family member 2
79784_at	126.124	243.318	1.9292	0.948001	MYH14	myosin, heavy chain 14, non-muscle
1606_at	138.076	266.084	1.92708	0.946414	DGKA	diacylglycerol kinase, alpha 80kDa
1193_at	118.323	228.011	1.92702	0.946374	CLIC2	chloride intracellular channel 2
3851_at	58.546	112.782	1.92639	0.9459	KRT4	keratin 4
9034_at	153.717	296.02	1.92575	0.945421	CCRL2	chemokine (C-C motif) receptor-like 2
6663_at	50.7104	97.6487	1.92561	0.945319	SOX10	SRY (sex determining region Y)-box 10
148741_at	162.831	313.495	1.92528	0.945071	ANKRD35	ankyrin repeat domain 35
7075_at	145.48	279.815	1.92339	0.943654	TIE1	tyrosine kinase with immunoglobulin-like and EGF-like domains 1
27350_at	106.466	204.754	1.92318	0.943495	APOBEC3C	apolipoprotein B mRNA editing enzyme, catalytic polypeptide-like 3C
4130_at	121.635	233.919	1.92312	0.943451	MAP1A	microtubule-associated protein 1A
7421_at	65.3679	125.655	1.92227	0.942814	VDR	vitamin D (1,25- dihydroxyvitamin D3) receptor
9772_at	90.9298	174.788	1.92223	0.942783	KIAA0195	KIAA0195
25878_at	1013.46	1947.07	1.92121	0.942013	MXRA5	matrix-remodelling associated 5
201501_at	48.9232	93.9557	1.92047	0.941463	ZBTB7C	zinc finger and BTB domain containing 7C
24146_at	87.7088	168.309	1.91895	0.940316	CLDN15	claudin 15
489_at	67.2043	128.902	1.91806	0.93965	ATP2A3	ATPase, Ca++ transporting, ubiquitous
953_at	121.145	232.331	1.9178	0.939449	ENTPD1	ectonucleoside triphosphate diphosphohydrolase 1
92105_at	597.34	1145.3	1.91733	0.939096	INTS4	integrator complex subunit 4
136895_at	156.452	299.804	1.91626	0.938296	C7orf31	chromosome 7 open reading frame 31
7127_at	197.358	378.184	1.91624	0.938277	TNFAIP2	tumor necrosis factor, alpha-induced protein 2
11262_at	64.1258	122.841	1.91562	0.937809	SP140	SP140 nuclear body protein
168667_at	67.9606	130.173	1.91541	0.937657	BMPER	BMP binding endothelial regulator
55160_at	269.206	515.324	1.91424	0.936768	ARHGEF10L	Rho guanine nucleotide exchange factor (GEF) 10-like
6376_at	236.895	453.448	1.91413	0.93669	CX3CL1	chemokine (C-X3-C motif) ligand 1
23400_at	138.081	264.287	1.914	0.936595	ATP13A2	ATPase type 13A2
79961_at	518.58	992.146	1.9132	0.935985	DENND2D	DENN/MADD domain containing 2D
9603_at	54.1456	103.392	1.90951	0.933203	NFE2L3	nuclear factor (erythroid-derived 2)-like 3
54518_at	64.1017	122.366	1.90894	0.932772	APBB1IP	amyloid beta (A4) precursor protein-binding, family B, member 1 interacting protein
220002_at	893.931	1705.94	1.90836	0.932332	CYBASC3	cytochrome b, ascorbate dependent 3
10418_at	291.086	555.401	1.90803	0.932082	SPON1	spondin 1, extracellular matrix protein
90187_at	243.14	463.864	1.90781	0.931916	EMILIN3	elastin microfibril interfacer 3
727936_at	390.131	744.247	1.90769	0.931824	GXYLT2	glucoside xylosyltransferase 2
9891_at	572.052	1090.76	1.90675	0.931119	NUAK1	NUAK family, SNF1-like kinase, 1
130497_at	407.717	776.395	1.90425	0.929221	OSR1	odd-skipped related 1 (Drosophila)
387640_at	46.8461	89.1527	1.9031	0.928351	C10orf140	chromosome 10 open reading frame 140
80212_at	820.799	1561.42	1.90232	0.927759	CCDC92	coiled-coil domain containing 92
10068_at	91.8724	174.767	1.90228	0.927732	IL18BP	interleukin 18 binding protein
1122_at	50.4782	95.9927	1.90167	0.927265	CHML	choroideremia-like (Rab escort protein 2)
80262_at	536.209	1017.89	1.89831	0.924718	C16orf70	chromosome 16 open reading frame 70
51363_at	119.284	226.424	1.8982	0.92463	CHST15	carbohydrate (N-acetylgalactosamine 4-sulfate 6-O) sulfotransferase 15
79080_at	403.691	766.261	1.89814	0.924586	CCDC86	coiled-coil domain containing 86
6367_at	109.391	207.503	1.8969	0.923641	CCL22	chemokine (C-C motif) ligand 22
4882_at	185.96	352.656	1.89641	0.923267	NPR2	natriuretic peptide receptor B/guanylate cyclase B (atrionatriuretic peptide receptor B)
5284_at	100.439	190.39	1.89557	0.922633	PIGR	polymeric immunoglobulin receptor
29909_at	202.116	383.122	1.89555	0.92262	GPR171	G protein-coupled receptor 171
26509_at	586.938	1111.51	1.89374	0.921238	MYOF	myoferlin
390980_at	167.802	317.739	1.89353	0.921079	ZNF805	zinc finger protein 805
116983_at	65.0833	123.237	1.89352	0.921072	ACAP3	ArfGAP with coiled-coil, ankyrin repeat and PH domains 3
151888_at	36.2318	68.534	1.89154	0.919564	BTLA	B and T lymphocyte associated
84624_at	100.916	190.834	1.89102	0.919167	FNDC1	fibronectin type III domain containing 1
9020_at	87.9618	166.289	1.89047	0.918746	MAP3K14	mitogen-activated protein kinase kinase kinase 14
9424_at	170.705	322.443	1.88889	0.917541	KCNK6	potassium channel, subfamily K, member 6
100289410_at	175.969	332.38	1.88886	0.917513	LOC100289410	hypothetical LOC100289410
93627_at	614.707	1160.87	1.88849	0.917233	TBCK	TBC1 domain containing kinase
23228_at	189.558	357.923	1.8882	0.91701	PLCL2	phospholipase C-like 2
57505_at	219.367	414.208	1.8882	0.917008	AARS2	alanyl-tRNA synthetase 2, mitochondrial (putative)
140862_at	34.3305	64.794	1.88736	0.916369	ISM1	isthmin 1 homolog (zebrafish)
4359_at	180.686	340.655	1.88534	0.914827	MPZ	myelin protein zero
4065_at	135.665	255.552	1.8837	0.913572	LY75	lymphocyte antigen 75
91653_at	374.992	706.35	1.88364	0.913522	BOC	Boc homolog (mouse)
79065_at	215.059	404.804	1.88229	0.91249	ATG9A	ATG9 autophagy related 9 homolog A (S. cerevisiae)
1497_at	191.892	361.027	1.8814	0.91181	CTNS	cystinosis, nephropathic
1506_at	22.9051	43.093	1.88137	0.911785	CTRL	chymotrypsin-like
10848_at	224.281	421.853	1.88092	0.911435	PPP1R13L	protein phosphatase 1, regulatory (inhibitor) subunit 13 like
23623_at	661.431	1243.03	1.8793	0.910195	RUSC1	RUN and SH3 domain containing 1
10866_at	478.882	899.687	1.87872	0.909753	HCP5	HLA complex P5
5118_at	442.045	830.323	1.87837	0.909481	PCOLCE	procollagen C-endopeptidase enhancer
5655_at	32.7885	61.5863	1.87829	0.909422	KLK10	kallikrein-related peptidase 10
25884_at	148.856	279.459	1.87738	0.908718	CHRDL2	chordin-like 2
100128893_at	43.2486	81.1877	1.87723	0.908608	LOC100128893	hypothetical LOC100128893
11075_at	89.6158	168.221	1.87713	0.908532	STMN2	stathmin-like 2
5468_at	68.9346	129.385	1.87692	0.908366	PPARG	peroxisome proliferator-activated receptor gamma
55016_at	104.475	196.089	1.87689	0.908343	MARCH1	membrane-associated ring finger (C3HC4) 1
28793_at	78.8143	147.874	1.87623	0.907839	IGLV3-25	immunoglobulin lambda variable 3-25
7356_at	277.612	520.858	1.8762	0.907817	SCGB1A1	secretoglobin, family 1A, member 1 (uteroglobin)
2304_at	11.7543	22.0137	1.87282	0.905214	FOXE1	forkhead box E1 (thyroid transcription factor 2)
100505806_at	193.842	362.987	1.8726	0.905039	LOC100505806	hypothetical LOC100505806
80216_at	162.151	303.602	1.87235	0.904847	ALPK1	alpha-kinase 1
26191_at	27.4117	51.3204	1.87221	0.904742	PTPN22	protein tyrosine phosphatase, non-receptor type 22 (lymphoid)
655_at	46.3397	86.7452	1.87194	0.904535	BMP7	bone morphogenetic protein 7
4653_at	96.0598	179.793	1.87168	0.904331	MYOC	myocilin, trabecular meshwork inducible glucocorticoid response
84962_at	160.512	300.38	1.87139	0.904108	JUB	jub, ajuba homolog (Xenopus laevis)
221061_at	1477.9	2765.16	1.87101	0.903817	FAM171A1	family with sequence similarity 171, member A1
126393_at	1552.19	2904.12	1.87099	0.903798	HSPB6	heat shock protein, alpha-crystallin-related, B6
790_at	175.222	327.829	1.87094	0.90376	CAD	carbamoyl-phosphate synthetase 2, aspartate transcarbamylase, and dihydroorotase
10673_at	189.365	354.251	1.87073	0.903604	TNFSF13B	tumor necrosis factor (ligand) superfamily, member 13b
7058_at	2560.93	4787.89	1.86959	0.902721	THBS2	thrombospondin 2
57596_at	114.364	213.812	1.86957	0.902709	BEGAIN	brain-enriched guanylate kinase-associated homolog (rat)
92154_at	82.8056	154.787	1.86929	0.902489	MTSS1L	metastasis suppressor 1-like
79651_at	99.3308	185.666	1.86917	0.902395	RHBDF2	rhomboid 5 homolog 2 (Drosophila)
7837_at	324.547	606.568	1.86897	0.902241	PXDN	peroxidasin homolog (Drosophila)
3912_at	526.766	984.006	1.86801	0.901505	LAMB1	laminin, beta 1
346389_at	25.6874	47.9469	1.86655	0.900376	MACC1	metastasis associated in colon cancer 1
6843_at	138.113	257.524	1.86459	0.89886	VAMP1	vesicle-associated membrane protein 1 (synaptobrevin 1)
10804_at	19.3727	36.1135	1.86414	0.898512	GJB6	gap junction protein, beta 6, 30kDa
56129_at	67.2673	125.342	1.86334	0.897888	PCDHB7	protocadherin beta 7
1114_at	79.0156	147.193	1.86284	0.897502	CHGB	chromogranin B (secretogranin 1)
11006_at	66.8103	124.359	1.86137	0.896366	LILRB4	leukocyte immunoglobulin-like receptor, subfamily B (with TM and ITIM domains), member 4
11346_at	151.018	280.976	1.86055	0.895727	SYNPO	synaptopodin
10351_at	896.125	1666.91	1.86013	0.895404	ABCA8	ATP-binding cassette, sub-family A (ABC1), member 8
57538_at	50.4844	93.9022	1.86002	0.895321	ALPK3	alpha-kinase 3
5791_at	272.339	506.081	1.85828	0.893968	PTPRE	protein tyrosine phosphatase, receptor type, E
54435_at	86.83	161.325	1.85794	0.893707	HCG4	HLA complex group 4
9212_at	47.8357	88.8717	1.85786	0.893638	AURKB	aurora kinase B
81610_at	97.1499	180.455	1.85749	0.893351	FAM83D	family with sequence similarity 83, member D
7726_at	281.59	522.872	1.85685	0.892861	TRIM26	tripartite motif containing 26
51557_at	6.98321	12.9645	1.85652	0.8926	LGSN	lengsin, lens protein with glutamine synthetase domain
8714_at	64.8221	120.297	1.85581	0.892045	ABCC3	ATP-binding cassette, sub-family C (CFTR/MRP), member 3
2595_at	58.3297	108.221	1.85534	0.891684	GANC	glucosidase, alpha; neutral C
283316_at	58.1263	107.829	1.85509	0.891486	CD163L1	CD163 molecule-like 1
991_at	118.546	219.891	1.8549	0.891345	CDC20	cell division cycle 20 homolog (S. cerevisiae)
2706_at	114.87	212.909	1.85349	0.890241	GJB2	gap junction protein, beta 2, 26kDa
482_at	81.4607	150.955	1.8531	0.889942	ATP1B2	ATPase, Na+/K+ transporting, beta 2 polypeptide
7305_at	1245.56	2308	1.85299	0.889852	TYROBP	TYRO protein tyrosine kinase binding protein
80231_at	50.9757	94.4451	1.85275	0.889667	CXorf21	chromosome X open reading frame 21
151887_at	535.426	991.808	1.85237	0.889373	CCDC80	coiled-coil domain containing 80
23129_at	336.359	622.754	1.85146	0.888662	PLXND1	plexin D1
100505491_at	391.967	725.068	1.84982	0.887382	LOC100505491	hypothetical LOC100505491
203328_at	64.175	118.673	1.8492	0.886904	SUSD3	sushi domain containing 3
3671_at	376.778	696.673	1.84903	0.886767	ISLR	immunoglobulin superfamily containing leucine-rich repeat
7857_at	67.5825	124.951	1.84887	0.886644	SCG2	secretogranin II
3628_at	361.698	668.731	1.84886	0.886639	INPP1	inositol polyphosphate-1-phosphatase
862_at	105.749	195.471	1.84845	0.886312	RUNX1T1	runt-related transcription factor 1; translocated to, 1 (cyclin D-related)
64108_at	157.179	290.496	1.84818	0.886106	RTP4	receptor (chemosensory) transporter protein 4
79705_at	227.273	420.041	1.84818	0.886105	LRRK1	leucine-rich repeat kinase 1
7409_at	79.2233	146.397	1.84791	0.885894	VAV1	vav 1 guanine nucleotide exchange factor
29888_at	111.475	205.947	1.84747	0.885549	STRN4	striatin, calmodulin binding protein 4
55619_at	550.631	1017.2	1.84733	0.885445	DOCK10	dedicator of cytokinesis 10
784_at	195.169	360.541	1.84732	0.885437	CACNB3	calcium channel, voltage-dependent, beta 3 subunit
285386_at	111.657	206.188	1.84662	0.884889	TPRG1	tumor protein p63 regulated 1
93109_at	114.248	210.892	1.84592	0.884341	TMEM44	transmembrane protein 44
115273_at	70.0635	129.321	1.84577	0.884219	RAB42	RAB42, member RAS oncogene family
401052_at	136.106	251.199	1.84562	0.884105	LOC401052	hypothetical LOC401052
114991_at	153.046	282.398	1.84519	0.883767	ZNF618	zinc finger protein 618
93953_at	25.8825	47.726	1.84395	0.882797	ACRC	acidic repeat containing
65057_at	420.673	775.583	1.84367	0.882581	ACD	adrenocortical dysplasia homolog (mouse)
3559_at	19.3784	35.727	1.84365	0.882565	IL2RA	interleukin 2 receptor, alpha
5341_at	100.439	185.146	1.84336	0.882338	PLEK	pleckstrin
7041_at	1714.76	3159.04	1.84226	0.88148	TGFB1I1	transforming growth factor beta 1 induced transcript 1
79983_at	39.3088	72.4105	1.84209	0.881346	POF1B	premature ovarian failure, 1B
4703_at	36.958	68.0605	1.84157	0.880933	NEB	nebulin
10801_at	356.072	655.514	1.84096	0.880457	SEPT9	septin 9
23403_at	229.325	421.999	1.84018	0.879847	FBXO46	F-box protein 46
25827_at	156.46	287.794	1.83941	0.879245	FBXL2	F-box and leucine-rich repeat protein 2
2672_at	95.3526	175.378	1.83926	0.879126	GFI1	growth factor independent 1 transcription repressor
79589_at	89.127	163.871	1.83862	0.878622	RNF128	ring finger protein 128
8525_at	101.659	186.91	1.83861	0.878613	DGKZ	diacylglycerol kinase, zeta
4041_at	140.093	257.462	1.8378	0.877981	LRP5	low density lipoprotein receptor-related protein 5
9909_at	1389.72	2553.87	1.83768	0.877886	DENND4B	DENN/MADD domain containing 4B
4283_at	274.49	504.17	1.83675	0.877158	CXCL9	chemokine (C-X-C motif) ligand 9
4239_at	961.067	1765.13	1.83664	0.877066	MFAP4	microfibrillar-associated protein 4
164091_at	1474.93	2708.2	1.83616	0.876692	PAQR7	progestin and adipoQ receptor family member VII
158056_at	107.723	197.777	1.83597	0.876544	MAMDC4	MAM domain containing 4
30845_at	103.139	189.31	1.83548	0.876157	EHD3	EH-domain containing 3
23380_at	133.161	244.411	1.83546	0.876139	SRGAP2	SLIT-ROBO Rho GTPase activating protein 2
90784_at	157.321	288.494	1.8338	0.874836	LOC90784	hypothetical LOC90784
168537_at	336.691	617.273	1.83335	0.874482	GIMAP7	GTPase, IMAP family member 7
9670_at	196.994	361.025	1.83267	0.873947	IPO13	importin 13
4316_at	1774.85	3251.39	1.83192	0.87336	MMP7	matrix metallopeptidase 7 (matrilysin, uterine)
80183_at	103.265	189.162	1.8318	0.873264	C13orf18	chromosome 13 open reading frame 18
9124_at	1430.8	2620.43	1.83145	0.872987	PDLIM1	PDZ and LIM domain 1
825_at	102.68	187.993	1.83087	0.872526	CAPN3	calpain 3, (p94)
90639_at	92.6757	169.648	1.83056	0.872285	COX19	COX19 cytochrome c oxidase assembly homolog (S. cerevisiae)
11065_at	76.0879	139.255	1.83019	0.871993	UBE2C	ubiquitin-conjugating enzyme E2C
6387_at	466.578	853.746	1.8298	0.87169	CXCL12	chemokine (C-X-C motif) ligand 12
10231_at	957.534	1750.77	1.82842	0.870597	RCAN2	regulator of calcineurin 2
64772_at	439.395	802.916	1.82732	0.869731	ENGASE	endo-beta-N-acetylglucosaminidase
127943_at	41.2302	75.3136	1.82666	0.869208	FCRLB	Fc receptor-like B
79817_at	81.3818	148.566	1.82555	0.868329	MOBKL2B	MOB1, Mps One Binder kinase activator-like 2B (yeast)
7456_at	119.072	217.37	1.82554	0.868326	WIPF1	WAS/WASL interacting protein family, member 1
84957_at	49.5634	90.4775	1.82549	0.868284	RELT	RELT tumor necrosis factor receptor
1952_at	207.196	377.974	1.82423	0.867291	CELSR2	cadherin, EGF LAG seven-pass G-type receptor 2 (flamingo homolog, Drosophila)
79903_at	524.581	956.798	1.82393	0.867048	NAT15	N-acetyltransferase 15 (GCN5-related, putative)
83714_at	173.298	315.962	1.82323	0.866496	NRIP2	nuclear receptor interacting protein 2
9997_at	346.939	632.173	1.82215	0.86564	SCO2	SCO cytochrome oxidase deficient homolog 2 (yeast)
83959_at	94.0844	171.399	1.82176	0.865334	SLC4A11	solute carrier family 4, sodium borate transporter, member 11
260293_at	91.7489	166.946	1.8196	0.86362	CYP4X1	cytochrome P450, family 4, subfamily X, polypeptide 1
79050_at	173.234	315.138	1.81914	0.86326	NOC4L	nucleolar complex associated 4 homolog (S. cerevisiae)
51704_at	91.5252	166.463	1.81877	0.862959	GPRC5B	G protein-coupled receptor, family C, group 5, member B
7185_at	49.7171	90.4001	1.81829	0.862583	TRAF1	TNF receptor-associated factor 1
3659_at	278.607	506.512	1.81802	0.862365	IRF1	interferon regulatory factor 1
85450_at	308.549	560.798	1.81753	0.86198	ITPRIP	inositol 1,4,5-triphosphate receptor interacting protein
162989_at	392.639	713.216	1.81647	0.861137	DEDD2	death effector domain containing 2
586_at	89.0496	161.713	1.81598	0.86075	BCAT1	branched chain amino-acid transaminase 1, cytosolic
9900_at	84.262	152.999	1.81575	0.860568	SV2A	synaptic vesicle glycoprotein 2A
84152_at	802.368	1456.88	1.81572	0.860545	PPP1R1B	protein phosphatase 1, regulatory (inhibitor) subunit 1B
140685_at	109.416	198.555	1.81468	0.859712	ZBTB46	zinc finger and BTB domain containing 46
2219_at	50.0128	90.7461	1.81446	0.859537	FCN1	ficolin (collagen/fibrinogen domain containing) 1
10663_at	72.9136	132.265	1.814	0.859175	CXCR6	chemokine (C-X-C motif) receptor 6
400566_at	95.5703	173.338	1.81372	0.85895	C17orf97	chromosome 17 open reading frame 97
100507057_at	110.85	201.027	1.8135	0.858777	LOC100507057	hypothetical LOC100507057
330_at	180.421	327.173	1.81339	0.858688	BIRC3	baculoviral IAP repeat containing 3
3236_at	247.238	448.144	1.8126	0.858062	HOXD10	homeobox D10
405754_at	44.3523	80.3707	1.8121	0.857661	ERVFRDE1	HERV-FRD provirus ancestral Env polyprotein
8642_at	98.5661	178.588	1.81186	0.857469	DCHS1	dachsous 1 (Drosophila)
4839_at	378.793	686.029	1.81109	0.85686	NOP2	NOP2 nucleolar protein homolog (yeast)
4857_at	34.8021	62.977	1.80958	0.855652	NOVA1	neuro-oncological ventral antigen 1
26034_at	91.1535	164.773	1.80764	0.854111	IPCEF1	interaction protein for cytohesin exchange factors 1
3553_at	118.854	214.841	1.8076	0.854078	IL1B	interleukin 1, beta
9834_at	10.7155	19.3691	1.80758	0.854058	KIAA0125	KIAA0125
1230_at	67.7579	122.434	1.80693	0.853543	CCR1	chemokine (C-C motif) receptor 1
25891_at	402.871	727.582	1.80599	0.852793	PAMR1	peptidase domain containing associated with muscle regeneration 1
8906_at	780.552	1409.56	1.80585	0.852675	AP1G2	adaptor-related protein complex 1, gamma 2 subunit
221336_at	69.8575	126.112	1.80527	0.852217	BEND6	BEN domain containing 6
80774_at	251.198	453.43	1.80507	0.852053	LIMD2	LIM domain containing 2
710_at	1640.58	2960.68	1.80466	0.851723	SERPING1	serpin peptidase inhibitor, clade G (C1 inhibitor), member 1
90378_at	106.471	192.103	1.80427	0.851417	SAMD1	sterile alpha motif domain containing 1
54867_at	1049.41	1892.88	1.80376	0.851007	TMEM214	transmembrane protein 214
6504_at	19.7221	35.5449	1.80229	0.84983	SLAMF1	signaling lymphocytic activation molecule family member 1
145864_at	141.902	255.635	1.80149	0.849191	HAPLN3	hyaluronan and proteoglycan link protein 3
7294_at	19.5883	35.2803	1.80109	0.848872	TXK	TXK tyrosine kinase
119587_at	238.411	429.275	1.80057	0.84845	CPXM2	carboxypeptidase X (M14 family), member 2
727910_at	203.974	367.188	1.80017	0.84813	TLCD2	TLC domain containing 2
222171_at	145.024	260.97	1.79949	0.847588	PRR15	proline rich 15
942_at	155.104	279.083	1.79933	0.847458	CD86	CD86 molecule
3394_at	565.936	1018.28	1.79928	0.847419	IRF8	interferon regulatory factor 8
8416_at	40.3098	72.5206	1.79908	0.847261	ANXA9	annexin A9
23370_at	1535.96	2763.16	1.79898	0.847179	ARHGEF18	Rho/Rac guanine nucleotide exchange factor (GEF) 18
79782_at	16.9069	30.4111	1.79874	0.846988	LRRC31	leucine rich repeat containing 31
29851_at	44.1199	79.3412	1.79831	0.84664	ICOS	inducible T-cell co-stimulator
5549_at	775.547	1394.37	1.79792	0.846331	PRELP	proline/arginine-rich end leucine-rich repeat protein
5176_at	1528.45	2747.79	1.79777	0.846204	SERPINF1	serpin peptidase inhibitor, clade F (alpha-2 antiplasmin, pigment epithelium derived factor), member 1
55959_at	103.044	185.206	1.79734	0.845865	SULF2	sulfatase 2
10451_at	56.7649	102.018	1.7972	0.845749	VAV3	vav 3 guanine nucleotide exchange factor
56649_at	51.246	92.0815	1.79685	0.845472	TMPRSS4	transmembrane protease, serine 4
9037_at	60.9757	109.56	1.79678	0.845411	SEMA5A	sema domain, seven thrombospondin repeats (type 1 and type 1-like), transmembrane domain (TM) and short cytoplasmic domain, (semaphorin) 5A
9635_at	17.8598	32.0897	1.79676	0.845397	CLCA2	chloride channel accessory 2
2634_at	1201.49	2158.67	1.79666	0.84532	GBP2	guanylate binding protein 2, interferon-inducible
9862_at	176.634	317.28	1.79626	0.844996	MED24	mediator complex subunit 24
5777_at	829.968	1490.44	1.79578	0.844609	PTPN6	protein tyrosine phosphatase, non-receptor type 6
120376_at	228.749	410.541	1.79472	0.843758	C11orf93	chromosome 11 open reading frame 93
100874362_at	49.3731	88.6068	1.79464	0.843693	NA	NA
30850_at	391.22	701.956	1.79427	0.843399	CDR2L	cerebellar degeneration-related protein 2-like
241_at	159.91	286.779	1.79337	0.842675	ALOX5AP	arachidonate 5-lipoxygenase-activating protein
197358_at	199.44	357.582	1.79293	0.842319	NLRC3	NLR family, CARD domain containing 3
5199_at	28.5375	51.1626	1.79282	0.842232	CFP	complement factor properdin
140576_at	702.913	1259.56	1.79191	0.841499	S100A16	S100 calcium binding protein A16
2026_at	377.832	676.695	1.79099	0.840759	ENO2	enolase 2 (gamma, neuronal)
919_at	44.9075	80.4242	1.79089	0.840674	CD247	CD247 molecule
27071_at	39.9058	71.4638	1.79081	0.840612	DAPP1	dual adaptor of phosphotyrosine and 3-phosphoinositides
55536_at	1268.01	2270.45	1.79055	0.840406	CDCA7L	cell division cycle associated 7-like
10630_at	225.452	403.67	1.79049	0.840357	PDPN	podoplanin
115330_at	169.739	303.907	1.79043	0.840309	GPR146	G protein-coupled receptor 146
23152_at	163.914	293.423	1.79011	0.840045	CIC	capicua homolog (Drosophila)
100506115_at	35.1227	62.8712	1.79005	0.839996	LOC100506115	hypothetical LOC100506115
3098_at	1007.22	1802.5	1.78957	0.839617	HK1	hexokinase 1
154075_at	65.6219	117.428	1.78946	0.839524	SAMD3	sterile alpha motif domain containing 3
5672_at	12.9625	23.1949	1.78938	0.839462	PSG4	pregnancy specific beta-1-glycoprotein 4
441869_at	123.171	220.304	1.7886	0.838831	LOC441869	hypothetical protein LOC441869
100996528_at	10.2256	18.2841	1.78807	0.838403	NA	NA
4600_at	157.107	280.899	1.78794	0.838302	MX2	myxovirus (influenza virus) resistance 2 (mouse)
8115_at	21.5743	38.5586	1.78725	0.83774	TCL1A	T-cell leukemia/lymphoma 1A
79037_at	37.3403	66.6931	1.78609	0.836805	PVRIG	poliovirus receptor related immunoglobulin domain containing
11227_at	27.9785	49.9707	1.78604	0.836761	GALNT5	UDP-N-acetyl-alpha-D-galactosamine:polypeptide N-acetylgalactosaminyltransferase 5 (GalNAc-T5)
10331_at	20.1717	36.0159	1.78546	0.836298	B3GNT3	UDP-GlcNAc:betaGal beta-1,3-N-acetylglucosaminyltransferase 3
85479_at	25.4424	45.4262	1.78545	0.836291	DNAJC5B	DnaJ (Hsp40) homolog, subfamily C, member 5 beta
388552_at	358.61	640.245	1.78535	0.836207	BLOC1S3	biogenesis of lysosomal organelles complex-1, subunit 3
653319_at	218.816	390.577	1.78496	0.835888	KIAA0895L	KIAA0895-like
2327_at	71.7929	128.127	1.78468	0.835666	FMO2	flavin containing monooxygenase 2 (non-functional)
9146_at	246.286	439.495	1.78449	0.835513	HGS	hepatocyte growth factor-regulated tyrosine kinase substrate
51090_at	92.6335	165.301	1.78446	0.835489	PLLP	plasmolipin
57125_at	146.684	261.667	1.78388	0.835022	PLXDC1	plexin domain containing 1
9235_at	671.394	1197.65	1.78383	0.834975	IL32	interleukin 32
9647_at	208.405	371.587	1.783	0.83431	PPM1F	protein phosphatase, Mg2+/Mn2+ dependent, 1F
10736_at	48.8467	87.0767	1.78265	0.834025	SIX2	SIX homeobox 2
79155_at	400.033	712.74	1.7817	0.833257	TNIP2	TNFAIP3 interacting protein 2
2207_at	927.174	1651.91	1.78167	0.833227	FCER1G	Fc fragment of IgE, high affinity I, receptor for; gamma polypeptide
3759_at	503.873	897.682	1.78157	0.833146	KCNJ2	potassium inwardly-rectifying channel, subfamily J, member 2
197135_at	81.5682	145.315	1.78152	0.833109	PATL2	protein associated with topoisomerase II homolog 2 (yeast)
9013_at	217.377	387.145	1.78098	0.832674	TAF1C	TATA box binding protein (TBP)-associated factor, RNA polymerase I, C, 110kDa
3142_at	135.063	240.33	1.77939	0.831385	HLX	H2.0-like homeobox
11030_at	674.815	1199.39	1.77736	0.829737	RBPMS	RNA binding protein with multiple splicing
8942_at	47.8354	85.0181	1.7773	0.82969	KYNU	kynureninase
84166_at	340.864	605.798	1.77724	0.829642	NLRC5	NLR family, CARD domain containing 5
79890_at	82.8362	147.192	1.77691	0.829367	RIN3	Ras and Rab interactor 3
771_at	60.4084	107.336	1.77684	0.829311	CA12	carbonic anhydrase XII
1427_at	66.74	118.52	1.77584	0.828503	CRYGS	crystallin, gamma S
6941_at	105.799	187.854	1.77556	0.828278	TCF19	transcription factor 19
100527964_at	108.748	193.065	1.77534	0.828098	NA	NA
5732_at	244.87	434.65	1.77502	0.827835	PTGER2	prostaglandin E receptor 2 (subtype EP2), 53kDa
358_at	434.181	770.634	1.77492	0.827752	AQP1	aquaporin 1 (Colton blood group)
339230_at	171.154	303.676	1.77428	0.827234	CCDC137	coiled-coil domain containing 137
4053_at	677.32	1201.27	1.77357	0.826653	LTBP2	latent transforming growth factor beta binding protein 2
441212_at	277.536	492.21	1.7735	0.826598	RP9P	retinitis pigmentosa 9 pseudogene
26037_at	186.171	330.083	1.77301	0.8262	SIPA1L1	signal-induced proliferation-associated 1 like 1
9610_at	136.208	241.394	1.77225	0.825581	RIN1	Ras and Rab interactor 1
284677_at	61.5104	108.96	1.77141	0.824899	C1orf204	chromosome 1 open reading frame 204
9546_at	106.377	188.398	1.77104	0.8246	APBA3	amyloid beta (A4) precursor protein-binding, family A, member 3
219972_at	583.42	1033.06	1.7707	0.824316	MPEG1	macrophage expressed 1
9489_at	167.995	297.191	1.76905	0.822974	PGS1	phosphatidylglycerophosphate synthase 1
93589_at	35.3462	62.5268	1.76898	0.822919	CACNA2D4	calcium channel, voltage-dependent, alpha 2/delta subunit 4
84189_at	109.727	194.099	1.76893	0.822877	SLITRK6	SLIT and NTRK-like family, member 6
60489_at	1191.1	2106.88	1.76886	0.822819	APOBEC3G	apolipoprotein B mRNA editing enzyme, catalytic polypeptide-like 3G
4162_at	435.404	770.128	1.76877	0.822746	MCAM	melanoma cell adhesion molecule
80031_at	44.1768	78.1382	1.76876	0.822739	SEMA6D	sema domain, transmembrane domain (TM), and cytoplasmic domain, (semaphorin) 6D
390940_at	234.225	414.166	1.76824	0.822316	LOC390940	hypothetical protein LOC390940
64881_at	45.5651	80.5505	1.76781	0.821964	PCDH20	protocadherin 20
169044_at	127.175	224.77	1.7674	0.821632	COL22A1	collagen, type XXII, alpha 1
6624_at	180.38	318.634	1.76646	0.820863	FSCN1	fascin homolog 1, actin-bundling protein (Strongylocentrotus purpuratus)
196883_at	251.283	443.679	1.76565	0.820202	ADCY4	adenylate cyclase 4
114815_at	54.4693	96.1392	1.76502	0.819681	SORCS1	sortilin-related VPS10 domain containing receptor 1
5214_at	775.249	1367.8	1.76434	0.819127	PFKP	phosphofructokinase, platelet
6035_at	1847.26	3259.19	1.76433	0.819124	RNASE1	ribonuclease, RNase A family, 1 (pancreatic)
84951_at	117.332	206.993	1.76417	0.818991	TNS4	tensin 4
4313_at	1101.11	1941.92	1.7636	0.818527	MMP2	matrix metallopeptidase 2 (gelatinase A, 72kDa gelatinase, 72kDa type IV collagenase)
121355_at	24.5596	43.3015	1.76312	0.818132	GTSF1	gametocyte specific factor 1
54757_at	44.9726	79.2298	1.76174	0.816998	FAM20A	family with sequence similarity 20, member A
55544_at	160.005	281.823	1.76134	0.816674	RBM38	RNA binding motif protein 38
100130519_at	62.218	109.571	1.76108	0.816458	TMEM221	transmembrane protein 221
9609_at	163.148	287.303	1.761	0.816395	RAB36	RAB36, member RAS oncogene family
9311_at	35.1039	61.8157	1.76093	0.816341	ACCN3	amiloride-sensitive cation channel 3
8522_at	69.5464	122.409	1.76011	0.815667	GAS7	growth arrest-specific 7
83483_at	142.099	250.085	1.75994	0.815526	PLVAP	plasmalemma vesicle associated protein
397_at	1489.68	2621.65	1.75987	0.81547	ARHGDIB	Rho GDP dissociation inhibitor (GDI) beta
353116_at	268.055	471.736	1.75985	0.815452	RILPL1	Rab interacting lysosomal protein-like 1
994_at	279.408	491.629	1.75954	0.815196	CDC25B	cell division cycle 25 homolog B (S. pombe)
9902_at	376.485	662.277	1.7591	0.814839	MRC2	mannose receptor, C type 2
9509_at	56.1008	98.6619	1.75866	0.814473	ADAMTS2	ADAM metallopeptidase with thrombospondin type 1 motif, 2
342527_at	99.2155	174.474	1.75854	0.814376	SMTNL2	smoothelin-like 2
2539_at	72.7871	127.968	1.75812	0.814031	G6PD	glucose-6-phosphate dehydrogenase
23504_at	41.725	73.3379	1.75765	0.813646	RIMBP2	RIMS binding protein 2
7177_at	965.581	1697.14	1.75763	0.813634	TPSAB1	tryptase alpha/beta 1
899_at	61.2418	107.64	1.75762	0.813622	CCNF	cyclin F
114757_at	70.7251	124.267	1.75704	0.813147	CYGB	cytoglobin
3214_at	72.6062	127.553	1.75678	0.812936	HOXB4	homeobox B4
597_at	441.55	775.642	1.75664	0.812815	BCL2A1	BCL2-related protein A1
1475_at	1943.12	3412.84	1.75637	0.812598	CSTA	cystatin A (stefin A)
5197_at	12.8647	22.5934	1.75623	0.812478	PF4V1	platelet factor 4 variant 1
124976_at	49.248	86.4411	1.75522	0.811652	SPNS2	spinster homolog 2 (Drosophila)
728294_at	280.084	491.532	1.75494	0.811424	D2HGDH	D-2-hydroxyglutarate dehydrogenase
2896_at	421.952	739.881	1.75347	0.810213	GRN	granulin
129293_at	59.6722	104.619	1.75323	0.810015	C2orf89	chromosome 2 open reading frame 89
30827_at	178.63	313.145	1.75304	0.809857	CXXC1	CXXC finger protein 1
115908_at	459.874	805.966	1.75258	0.80948	CTHRC1	collagen triple helix repeat containing 1
144423_at	32.4546	56.8768	1.7525	0.809418	GLT1D1	glycosyltransferase 1 domain containing 1
3684_at	233.938	409.695	1.75129	0.808422	ITGAM	integrin, alpha M (complement component 3 receptor 3 subunit)
2707_at	41.5557	72.7747	1.75126	0.808392	GJB3	gap junction protein, beta 3, 31kDa
388341_at	44.0618	77.1295	1.75048	0.807754	C17orf76	chromosome 17 open reading frame 76
23659_at	124.221	217.442	1.75044	0.807721	PLA2G15	phospholipase A2, group XV
79778_at	231.19	404.685	1.75044	0.80772	MICALL2	MICAL-like 2
84823_at	133.711	234.052	1.75043	0.807707	LMNB2	lamin B2
4005_at	303.967	531.959	1.75005	0.807398	LMO2	LIM domain only 2 (rhombotin-like 1)
55337_at	232.358	406.578	1.74979	0.807181	C19orf66	chromosome 19 open reading frame 66
64427_at	259.222	453.284	1.74864	0.806229	TTC31	tetratricopeptide repeat domain 31
55876_at	181.51	317.293	1.74808	0.805767	GSDMB	gasdermin B
4129_at	770.677	1347.18	1.74804	0.805741	MAOB	monoamine oxidase B
114826_at	294.745	515.217	1.74801	0.805715	SMYD4	SET and MYND domain containing 4
80830_at	233.131	406.969	1.74567	0.803782	APOL6	apolipoprotein L, 6
4814_at	399.986	698.226	1.74562	0.803743	NINJ1	ninjurin 1
23017_at	155.919	272.165	1.74555	0.803685	FAIM2	Fas apoptotic inhibitory molecule 2
7045_at	2545.7	4442.18	1.74497	0.803206	TGFBI	transforming growth factor, beta-induced, 68kDa
6833_at	71.6037	124.909	1.74444	0.802768	ABCC8	ATP-binding cassette, sub-family C (CFTR/MRP), member 8
9679_at	280.639	489.426	1.74397	0.802376	FAM53B	family with sequence similarity 53, member B
11012_at	576.9	1005.73	1.74334	0.801857	KLK11	kallikrein-related peptidase 11
283298_at	254.028	442.638	1.74248	0.801138	OLFML1	olfactomedin-like 1
3235_at	540.728	942.152	1.74238	0.801057	HOXD9	homeobox D9
55729_at	204.47	356.262	1.74236	0.801045	ATF7IP	activating transcription factor 7 interacting protein
100507516_at	181.627	316.402	1.74204	0.800781	LOC100507516	hypothetical protein LOC100507516
80320_at	72.077	125.561	1.74204	0.80078	SP6	Sp6 transcription factor
933_at	59.4268	103.483	1.74135	0.80021	CD22	CD22 molecule
55911_at	53.3275	92.852	1.74117	0.800053	APOBR	apolipoprotein B receptor
54474_at	8.914	15.5193	1.741	0.799919	KRT20	keratin 20
284612_at	89.621	156.017	1.74085	0.799791	SYPL2	synaptophysin-like 2
57479_at	147.362	256.515	1.74072	0.799681	PRR12	proline rich 12
60598_at	22.4569	39.0871	1.74054	0.799533	KCNK15	potassium channel, subfamily K, member 15
135_at	165.388	287.847	1.74044	0.799452	ADORA2A	adenosine A2a receptor
100506388_at	84.2857	146.694	1.74043	0.799446	LOC100506388	hypothetical LOC100506388
152273_at	138.476	240.957	1.74006	0.799136	FGD5	FYVE, RhoGEF and PH domain containing 5
7554_at	59.3984	103.27	1.73861	0.79793	ZNF8	zinc finger protein 8
63940_at	67.1254	116.698	1.73851	0.797851	GPSM3	G-protein signaling modulator 3
55540_at	209.8	364.596	1.73783	0.797287	IL17RB	interleukin 17 receptor B
8793_at	71.9975	125.116	1.73779	0.797252	TNFRSF10D	tumor necrosis factor receptor superfamily, member 10d, decoy with truncated death domain
30846_at	1279.2	2221.58	1.73669	0.796343	EHD2	EH-domain containing 2
50507_at	72.1477	125.264	1.73621	0.795946	NOX4	NADPH oxidase 4
28959_at	473.737	822.467	1.73613	0.795872	TMEM176B	transmembrane protein 176B
834_at	174.306	302.508	1.73549	0.795346	CASP1	caspase 1, apoptosis-related cysteine peptidase (interleukin 1, beta, convertase)
9762_at	134.217	232.808	1.73457	0.794578	ProSAPiP1	ProSAPiP1 protein
917_at	80.4845	139.582	1.73427	0.794332	CD3G	CD3g molecule, gamma (CD3-TCR complex)
22795_at	432.418	749.919	1.73425	0.794308	NID2	nidogen 2 (osteonidogen)
56606_at	36.4063	63.1238	1.73387	0.793998	SLC2A9	solute carrier family 2 (facilitated glucose transporter), member 9
823_at	381.295	660.98	1.73351	0.7937	CAPN1	calpain 1, (mu/I) large subunit
7097_at	217.07	376.209	1.73313	0.793376	TLR2	toll-like receptor 2
23102_at	1088.23	1886	1.73309	0.793348	TBC1D2B	TBC1 domain family, member 2B
79866_at	74.3881	128.883	1.73258	0.792918	C13orf34	chromosome 13 open reading frame 34
79690_at	436.052	755.155	1.7318	0.792273	GAL3ST4	galactose-3-O-sulfotransferase 4
29775_at	70.5596	122.195	1.73179	0.792267	CARD10	caspase recruitment domain family, member 10
124402_at	95.6624	165.635	1.73145	0.791984	FAM100A	family with sequence similarity 100, member A
84894_at	61.0509	105.685	1.7311	0.79169	LINGO1	leucine rich repeat and Ig domain containing 1
266977_at	26.9075	46.5686	1.7307	0.791352	GPR110	G protein-coupled receptor 110
5742_at	151.212	261.495	1.72933	0.790212	PTGS1	prostaglandin-endoperoxide synthase 1 (prostaglandin G/H synthase and cyclooxygenase)
391_at	345.266	597.025	1.72918	0.790085	RHOG	ras homolog gene family, member G (rho G)
6297_at	351.652	607.982	1.72893	0.789882	SALL2	sal-like 2 (Drosophila)
100507399_at	48.1281	83.1774	1.72825	0.789313	HCG8	HLA complex group 8
81857_at	236.568	408.772	1.72793	0.789045	MED25	mediator complex subunit 25
374654_at	75.5684	130.554	1.72763	0.788793	KIF7	kinesin family member 7
100507331_at	81.1082	140.101	1.72734	0.788549	LOC100507331	hypothetical LOC100507331
56971_at	116.969	202.031	1.72722	0.788452	CEACAM19	carcinoembryonic antigen-related cell adhesion molecule 19
7187_at	131.565	227.231	1.72713	0.788378	TRAF3	TNF receptor-associated factor 3
5345_at	45.8774	79.2191	1.72676	0.788065	SERPINF2	serpin peptidase inhibitor, clade F (alpha-2 antiplasmin, pigment epithelium derived factor), member 2
253039_at	331.407	572.168	1.72648	0.787834	LOC253039	hypothetical LOC253039
7124_at	36.9822	63.8473	1.72643	0.787794	TNF	tumor necrosis factor
91316_at	1223.04	2111.02	1.72605	0.787476	LOC91316	glucuronidase, beta/immunoglobulin lambda-like polypeptide 1 pseudogene
80303_at	521.772	900.465	1.72578	0.787251	EFHD1	EF-hand domain family, member D1
1674_at	1076.38	1857.16	1.72538	0.786916	DES	desmin
222962_at	60.6956	104.714	1.72523	0.78679	SLC29A4	solute carrier family 29 (nucleoside transporters), member 4
83461_at	58.0414	100.119	1.72496	0.786565	CDCA3	cell division cycle associated 3
57549_at	86.9445	149.914	1.72425	0.785973	IGSF9	immunoglobulin superfamily, member 9
28825_at	128.484	221.539	1.72425	0.78597	IGLV1-40	immunoglobulin lambda variable 1-40
283174_at	114.181	196.852	1.72404	0.785792	LOC283174	hypothetical LOC283174
80162_at	188.161	324.391	1.724	0.785762	ATHL1	ATH1, acid trehalase-like 1 (yeast)
4221_at	292.762	504.713	1.72397	0.785734	MEN1	multiple endocrine neoplasia I
114990_at	114.531	197.432	1.72383	0.785618	VASN	vasorin
4043_at	138.887	239.352	1.72337	0.785228	LRPAP1	low density lipoprotein receptor-related protein associated protein 1
4804_at	98.8214	170.3	1.72331	0.78518	NGFR	nerve growth factor receptor
3880_at	1798.17	3098.7	1.72325	0.785131	KRT19	keratin 19
83987_at	89.3715	153.999	1.72314	0.785036	CCDC8	coiled-coil domain containing 8
81706_at	62.0705	106.934	1.72279	0.784746	PPP1R14C	protein phosphatase 1, regulatory (inhibitor) subunit 14C
25975_at	41.2308	71.0267	1.72266	0.784638	EGFL6	EGF-like-domain, multiple 6
100505881_at	189.905	326.912	1.72145	0.783622	LOC100505881	hypothetical LOC100505881
10758_at	118.583	204.125	1.72136	0.783553	TRAF3IP2	TRAF3 interacting protein 2
114790_at	178.031	306.405	1.72107	0.78331	STK11IP	serine/threonine kinase 11 interacting protein
9881_at	172.299	296.495	1.72082	0.783094	TRANK1	tetratricopeptide repeat and ankyrin repeat containing 1
5293_at	134.063	230.626	1.72029	0.782649	PIK3CD	phosphoinositide-3-kinase, catalytic, delta polypeptide
717_at	202.924	349.056	1.72013	0.782518	C2	complement component 2
23194_at	453.885	780.251	1.71905	0.781613	FBXL7	F-box and leucine-rich repeat protein 7
64067_at	46.1919	79.3207	1.7172	0.780056	NPAS3	neuronal PAS domain protein 3
79834_at	133.989	230.068	1.71706	0.779942	PEAK1	NKF3 kinase family member
89846_at	70.7368	121.456	1.71701	0.7799	FGD3	FYVE, RhoGEF and PH domain containing 3
4063_at	38.984	66.935	1.71699	0.779878	LY9	lymphocyte antigen 9
5243_at	158.162	271.279	1.71519	0.778371	ABCB1	ATP-binding cassette, sub-family B (MDR/TAP), member 1
6648_at	984.829	1689.03	1.71505	0.778247	SOD2	superoxide dismutase 2, mitochondrial
50807_at	354.677	608.144	1.71464	0.777908	ASAP1	ArfGAP with SH3 domain, ankyrin repeat and PH domain 1
3783_at	165.864	284.352	1.71437	0.777675	KCNN4	potassium intermediate/small conductance calcium-activated channel, subfamily N, member 4
4123_at	158.693	272.055	1.71434	0.777655	MAN2C1	mannosidase, alpha, class 2C, member 1
7942_at	130.834	224.212	1.71371	0.777124	TFEB	transcription factor EB
100507616_at	15.3726	26.3396	1.71341	0.776873	LOC100507616	hypothetical LOC100507616
10462_at	94.5672	161.987	1.71293	0.776466	CLEC10A	C-type lectin domain family 10, member A
170954_at	108.839	186.253	1.71128	0.775073	KIAA1949	KIAA1949
1609_at	69.5784	119.029	1.71072	0.774607	DGKQ	diacylglycerol kinase, theta 110kDa
55116_at	92.5422	158.295	1.71051	0.774429	TMEM39B	transmembrane protein 39B
10261_at	125.47	214.609	1.71044	0.774368	IGSF6	immunoglobulin superfamily, member 6
1290_at	499.041	853.463	1.71021	0.77417	COL5A2	collagen, type V, alpha 2
8076_at	98.9205	169.111	1.70957	0.773631	MFAP5	microfibrillar associated protein 5
11336_at	233.501	399.165	1.70947	0.773553	EXOC3	exocyst complex component 3
81855_at	1064.16	1818.76	1.70911	0.773249	SFXN3	sideroflexin 3
3741_at	51.1624	87.3964	1.70822	0.77249	KCNA5	potassium voltage-gated channel, shaker-related subfamily, member 5
28232_at	84.0258	143.524	1.70809	0.772387	SLCO3A1	solute carrier organic anion transporter family, member 3A1
79801_at	13.8068	23.581	1.70793	0.77225	SHCBP1	SHC SH2-domain binding protein 1
728621_at	45.0252	76.8932	1.70778	0.772124	CCDC30	coiled-coil domain containing 30
167359_at	34.6526	59.1746	1.70765	0.772016	MGC42105	serine/threonine-protein kinase NIM1
146857_at	43.7245	74.6556	1.70741	0.771807	SLFN13	schlafen family member 13
100289635_at	521.623	890.455	1.70708	0.771534	ZNF605	zinc finger protein 605
11067_at	165.408	282.324	1.70683	0.771319	C10orf10	chromosome 10 open reading frame 10
114818_at	484.888	827.59	1.70676	0.771264	KLHL29	kelch-like 29 (Drosophila)
64077_at	171.969	293.476	1.70656	0.771095	LHPP	phospholysine phosphohistidine inorganic pyrophosphate phosphatase
284346_at	107.515	183.427	1.70605	0.770663	ZNF575	zinc finger protein 575
7016_at	641.37	1093.93	1.70562	0.770293	TESK1	testis-specific kinase 1
7696_at	147.274	251.14	1.70526	0.769993	ZNF137P	zinc finger protein 137, pseudogene
10_at	16.7304	28.5294	1.70524	0.769977	NAT2	N-acetyltransferase 2 (arylamine N-acetyltransferase)
2296_at	460.09	784.419	1.70493	0.769709	FOXC1	forkhead box C1
116447_at	174.806	298.009	1.7048	0.769601	TOP1MT	topoisomerase (DNA) I, mitochondrial
3437_at	234.734	400.162	1.70475	0.769556	IFIT3	interferon-induced protein with tetratricopeptide repeats 3
64859_at	208.556	355.521	1.70468	0.769499	OBFC2A	oligonucleotide/oligosaccharide-binding fold containing 2A
80063_at	197.373	336.444	1.70462	0.769447	ATF7IP2	activating transcription factor 7 interacting protein 2
6689_at	29.4076	50.1169	1.70421	0.769106	SPIB	Spi-B transcription factor (Spi-1/PU.1 related)
57558_at	84.554	144.074	1.70393	0.768865	USP35	ubiquitin specific peptidase 35
57687_at	18.9488	32.2779	1.70343	0.768444	VAT1L	vesicle amine transport protein 1 homolog (T. californica)-like
9955_at	172.681	294.104	1.70316	0.768215	HS3ST3A1	heparan sulfate (glucosamine) 3-O-sulfotransferase 3A1
1436_at	250.698	426.978	1.70316	0.768212	CSF1R	colony stimulating factor 1 receptor
84179_at	184.556	314.215	1.70255	0.767696	MFSD7	major facilitator superfamily domain containing 7
7366_at	9.93496	16.9134	1.70241	0.76758	UGT2B15	UDP glucuronosyltransferase 2 family, polypeptide B15
6890_at	1094.75	1863.68	1.70238	0.767554	TAP1	transporter 1, ATP-binding cassette, sub-family B (MDR/TAP)
925_at	508.268	865.165	1.70218	0.767387	CD8A	CD8a molecule
55902_at	314.303	534.847	1.70169	0.766969	ACSS2	acyl-CoA synthetase short-chain family member 2
3983_at	1361.43	2315.51	1.70079	0.766209	ABLIM1	actin binding LIM protein 1
1282_at	1146.42	1949.79	1.70076	0.766177	COL4A1	collagen, type IV, alpha 1
5122_at	16.4162	27.9178	1.70063	0.766069	PCSK1	proprotein convertase subtilisin/kexin type 1
57143_at	231.813	394.183	1.70043	0.765903	ADCK1	aarF domain containing kinase 1
1999_at	552.761	939.501	1.69965	0.765239	ELF3	E74-like factor 3 (ets domain transcription factor, epithelial-specific )
5598_at	182.792	310.454	1.69839	0.764171	MAPK7	mitogen-activated protein kinase 7
55723_at	49.4664	84.0117	1.69836	0.764142	ASF1B	ASF1 anti-silencing function 1 homolog B (S. cerevisiae)
150372_at	75.3988	128.047	1.69826	0.764055	NFAM1	NFAT activating protein with ITAM motif 1
7122_at	162.331	275.599	1.69775	0.763627	CLDN5	claudin 5
9759_at	490.571	832.695	1.6974	0.763325	HDAC4	histone deacetylase 4
376497_at	351.538	596.56	1.697	0.762989	SLC27A1	solute carrier family 27 (fatty acid transporter), member 1
9467_at	260.412	441.88	1.69685	0.76286	SH3BP5	SH3-domain binding protein 5 (BTK-associated)
199953_at	167.688	284.514	1.69669	0.762721	TMEM201	transmembrane protein 201
58189_at	647.889	1099.26	1.69668	0.762714	WFDC1	WAP four-disulfide core domain 1
5800_at	106.229	180.191	1.69625	0.76235	PTPRO	protein tyrosine phosphatase, receptor type, O
339483_at	219.527	372.2	1.69546	0.761679	MTMR9LP	myotubularin related protein 9-like, pseudogene
23526_at	116.366	197.284	1.69538	0.761606	HMHA1	histocompatibility (minor) HA-1
7102_at	371.1	629.138	1.69533	0.76157	TSPAN7	tetraspanin 7
5138_at	72.174	122.273	1.69415	0.76056	PDE2A	phosphodiesterase 2A, cGMP-stimulated
199745_at	55.4198	93.8851	1.69407	0.760495	THAP8	THAP domain containing 8
100652740_at	34.2887	58.076	1.69374	0.760209	NA	NA
2329_at	78.4762	132.869	1.69312	0.759682	FMO4	flavin containing monooxygenase 4
8792_at	101.702	172.193	1.69311	0.759679	TNFRSF11A	tumor necrosis factor receptor superfamily, member 11a, NFKB activator
3134_at	2069.33	3503.45	1.69303	0.759611	HLA-F	major histocompatibility complex, class I, F
1294_at	97.8734	165.692	1.69292	0.759515	COL7A1	collagen, type VII, alpha 1
115572_at	97.4958	165.026	1.69265	0.75928	FAM46B	family with sequence similarity 46, member B
148979_at	67.5951	114.377	1.69208	0.758801	GLIS1	GLIS family zinc finger 1
201176_at	47.3369	80.0824	1.69175	0.758519	ARHGAP27	Rho GTPase activating protein 27
80781_at	324.149	548.33	1.6916	0.75839	COL18A1	collagen, type XVIII, alpha 1
54674_at	63.7837	107.877	1.6913	0.758132	LRRN3	leucine rich repeat neuronal 3
93010_at	213.386	360.871	1.69116	0.758016	B3GNT7	UDP-GlcNAc:betaGal beta-1,3-N-acetylglucosaminyltransferase 7
3257_at	121.376	205.175	1.69041	0.757371	HPS1	Hermansky-Pudlak syndrome 1
3749_at	62.1014	104.966	1.69023	0.757218	KCNC4	potassium voltage-gated channel, Shaw-related subfamily, member 4
55367_at	107.292	181.309	1.68986	0.756905	LRDD	leucine-rich repeats and death domain containing
2781_at	989.262	1671.54	1.68968	0.756754	GNAZ	guanine nucleotide binding protein (G protein), alpha z polypeptide
23176_at	243.151	410.779	1.6894	0.756513	SEPT8	septin 8
8140_at	159.875	270.087	1.68937	0.756481	SLC7A5	solute carrier family 7 (cationic amino acid transporter, y+ system), member 5
83643_at	353.127	596.453	1.68906	0.756221	CCDC3	coiled-coil domain containing 3
4035_at	163.248	275.56	1.68799	0.755303	LRP1	low density lipoprotein receptor-related protein 1
51303_at	1431.92	2416.79	1.6878	0.755143	FKBP11	FK506 binding protein 11, 19 kDa
94234_at	834.145	1407.83	1.68775	0.755098	FOXQ1	forkhead box Q1
8991_at	1180.49	1991.98	1.68743	0.754825	SELENBP1	selenium binding protein 1
3872_at	549.138	926.556	1.68729	0.75471	KRT17	keratin 17
4122_at	279.789	471.63	1.68566	0.753314	MAN2A2	mannosidase, alpha, class 2A, member 2
6778_at	842.68	1419.72	1.68477	0.752548	STAT6	signal transducer and activator of transcription 6, interleukin-4 induced
64084_at	32.611	54.9293	1.68438	0.752217	CLSTN2	calsyntenin 2
10615_at	109.075	183.667	1.68386	0.751771	SPAG5	sperm associated antigen 5
339344_at	49.7801	83.7803	1.68301	0.751041	MYPOP	Myb-related transcription factor, partner of profilin
2842_at	11.16	18.7782	1.68263	0.750718	GPR19	G protein-coupled receptor 19
5156_at	1584.21	2663.05	1.68099	0.749312	PDGFRA	platelet-derived growth factor receptor, alpha polypeptide
1953_at	147.14	247.336	1.68095	0.749281	MEGF6	multiple EGF-like-domains 6
136_at	70.7368	118.848	1.68014	0.74858	ADORA2B	adenosine A2b receptor
340371_at	1115.11	1873.51	1.68011	0.748559	NRBP2	nuclear receptor binding protein 2
54938_at	78.6292	132.099	1.68002	0.748482	SARS2	seryl-tRNA synthetase 2, mitochondrial
399726_at	45.6452	76.6498	1.67925	0.747818	C10orf114	chromosome 10 open reading frame 114
316_at	213.919	359.005	1.67823	0.74694	AOX1	aldehyde oxidase 1
3111_at	115.204	193.327	1.67812	0.746849	HLA-DOA	major histocompatibility complex, class II, DO alpha
26112_at	495.39	831.247	1.67797	0.746713	CCDC69	coiled-coil domain containing 69
90952_at	199.919	335.456	1.67796	0.746707	ESAM	endothelial cell adhesion molecule
4884_at	82.0143	137.56	1.67727	0.746114	NPTX1	neuronal pentraxin I
948_at	108.619	182.171	1.67715	0.746015	CD36	CD36 molecule (thrombospondin receptor)
9469_at	132.954	222.974	1.67707	0.745946	CHST3	carbohydrate (chondroitin 6) sulfotransferase 3
858_at	536.517	899.716	1.67696	0.745846	CAV2	caveolin 2
64170_at	64.874	108.786	1.67687	0.745775	CARD9	caspase recruitment domain family, member 9
712_at	463.134	776.591	1.67682	0.745727	C1QA	complement component 1, q subcomponent, A chain
147968_at	85.087	142.665	1.6767	0.745623	CAPN12	calpain 12
54510_at	245.073	410.914	1.6767	0.745623	PCDH18	protocadherin 18
3675_at	100.537	168.56	1.6766	0.74554	ITGA3	integrin, alpha 3 (antigen CD49C, alpha 3 subunit of VLA-3 receptor)
9055_at	102.551	171.882	1.67607	0.745081	PRC1	protein regulator of cytokinesis 1
23396_at	1181.4	1979.77	1.67577	0.744827	PIP5K1C	phosphatidylinositol-4-phosphate 5-kinase, type I, gamma
6518_at	61.5776	103.174	1.67551	0.744599	SLC2A5	solute carrier family 2 (facilitated glucose/fructose transporter), member 5
57521_at	97.2284	162.887	1.67531	0.744424	RPTOR	regulatory associated protein of MTOR, complex 1
2524_at	57.218	95.8481	1.67514	0.744283	FUT2	fucosyltransferase 2 (secretor status included)
201266_at	1065.95	1784.73	1.67431	0.743563	SLC39A11	solute carrier family 39 (metal ion transporter), member 11
10544_at	250.709	419.653	1.67386	0.743181	PROCR	protein C receptor, endothelial
54492_at	606.252	1013.98	1.67254	0.742037	NEURL1B	neuralized homolog 1B (Drosophila)
201799_at	79.9081	133.637	1.67238	0.741901	TMEM154	transmembrane protein 154
144100_at	95.8227	160.125	1.67105	0.740755	PLEKHA7	pleckstrin homology domain containing, family A member 7
286128_at	35.1407	58.7155	1.67087	0.740599	ZFP41	zinc finger protein 41 homolog (mouse)
285590_at	170.544	284.935	1.67075	0.740492	SH3PXD2B	SH3 and PX domains 2B
23381_at	265.22	443.07	1.67058	0.740345	SMG5	Smg-5 homolog, nonsense mediated mRNA decay factor (C. elegans)
10095_at	974.991	1628.74	1.67052	0.740297	ARPC1B	actin related protein 2/3 complex, subunit 1B, 41kDa
4023_at	65.7804	109.881	1.67042	0.740208	LPL	lipoprotein lipase
5305_at	344.758	575.855	1.67032	0.740122	PIP4K2A	phosphatidylinositol-5-phosphate 4-kinase, type II, alpha
80271_at	219.028	365.803	1.67012	0.739955	ITPKC	inositol 1,4,5-trisphosphate 3-kinase C
1785_at	73.6696	122.974	1.66926	0.739207	DNM2	dynamin 2
113026_at	98.1625	163.808	1.66874	0.738758	PLCD3	phospholipase C, delta 3
1200_at	858.857	1432.58	1.668	0.738123	TPP1	tripeptidyl peptidase I
25885_at	84.9663	141.694	1.66764	0.73781	POLR1A	polymerase (RNA) I polypeptide A, 194kDa
55080_at	298.631	497.987	1.66756	0.737742	TAPBPL	TAP binding protein-like
9918_at	365.615	609.326	1.66658	0.736891	NCAPD2	non-SMC condensin I complex, subunit D2
7760_at	273.57	455.896	1.66647	0.736796	ZNF213	zinc finger protein 213
5603_at	299.761	499.515	1.66638	0.736714	MAPK13	mitogen-activated protein kinase 13
22884_at	343.04	571.601	1.66628	0.73663	WDR37	WD repeat domain 37
60686_at	99.6153	165.91	1.66551	0.735963	C14orf93	chromosome 14 open reading frame 93
6285_at	163.772	272.664	1.6649	0.735438	S100B	S100 calcium binding protein B
51196_at	127.328	211.983	1.66486	0.7354	PLCE1	phospholipase C, epsilon 1
51311_at	34.1252	56.8012	1.6645	0.735086	TLR8	toll-like receptor 8
1902_at	252.294	419.923	1.66442	0.735019	LPAR1	lysophosphatidic acid receptor 1
624_at	204.378	340.01	1.66363	0.734338	BDKRB2	bradykinin receptor B2
10609_at	283.181	471.08	1.66353	0.734249	LEPREL4	leprecan-like 4
28231_at	27.3518	45.4762	1.66264	0.733475	SLCO4A1	solute carrier organic anion transporter family, member 4A1
200931_at	96.191	159.891	1.66222	0.733111	OSTalpha	organic solute transporter alpha
5270_at	1065.5	1770.32	1.66148	0.732473	SERPINE2	serpin peptidase inhibitor, clade E (nexin, plasminogen activator inhibitor type 1), member 2
2120_at	214.966	357.094	1.66116	0.732194	ETV6	ets variant 6
3237_at	56.4723	93.8085	1.66114	0.732174	HOXD11	homeobox D11
25780_at	254.089	421.974	1.66073	0.73182	RASGRP3	RAS guanyl releasing protein 3 (calcium and DAG-regulated)
64174_at	154.279	256.151	1.6603	0.731448	DPEP2	dipeptidase 2
388886_at	581.885	965.639	1.6595	0.730749	C22orf36	chromosome 22 open reading frame 36
51428_at	701.38	1163.57	1.65897	0.730288	DDX41	DEAD (Asp-Glu-Ala-Asp) box polypeptide 41
347733_at	75.0488	124.429	1.65797	0.729422	TUBB2B	tubulin, beta 2B
3231_at	11.4949	19.0566	1.65783	0.729296	HOXD1	homeobox D1
58191_at	1366.21	2264.92	1.65781	0.729277	CXCL16	chemokine (C-X-C motif) ligand 16
9711_at	130.199	215.808	1.65752	0.729028	KIAA0226	KIAA0226
407975_at	143.82	238.356	1.65731	0.728847	MIR17HG	miR-17-92 cluster host gene (non-protein coding)
90580_at	171.76	284.648	1.65724	0.728783	C19orf52	chromosome 19 open reading frame 52
302_at	5047.36	8364.46	1.65719	0.728742	ANXA2	annexin A2
7903_at	59.1396	98	1.6571	0.728657	ST8SIA4	ST8 alpha-N-acetyl-neuraminide alpha-2,8-sialyltransferase 4
4222_at	113.606	188.216	1.65675	0.728353	MEOX1	mesenchyme homeobox 1
10072_at	224.611	372.088	1.65659	0.728215	DPP3	dipeptidyl-peptidase 3
80221_at	162.21	268.649	1.65618	0.727856	ACSF2	acyl-CoA synthetase family member 2
54820_at	51.403	85.1073	1.65569	0.727432	NDE1	nudE nuclear distribution gene E homolog 1 (A. nidulans)
88455_at	3241.98	5367.67	1.65568	0.72742	ANKRD13A	ankyrin repeat domain 13A
140885_at	168.55	279.05	1.6556	0.727353	SIRPA	signal-regulatory protein alpha
7086_at	453.063	749.841	1.65505	0.726874	TKT	transketolase
27175_at	209.09	345.966	1.65462	0.726503	TUBG2	tubulin, gamma 2
153090_at	529.297	875.592	1.65426	0.726182	DAB2IP	DAB2 interacting protein
64577_at	17.0615	28.2233	1.65421	0.726145	ALDH8A1	aldehyde dehydrogenase 8 family, member A1
3635_at	77.6028	128.359	1.65405	0.726003	INPP5D	inositol polyphosphate-5-phosphatase, 145kDa
1286_at	111.814	184.941	1.654	0.725962	COL4A4	collagen, type IV, alpha 4
10908_at	111.349	184.145	1.65377	0.725761	PNPLA6	patatin-like phospholipase domain containing 6
114823_at	3171.06	5244.02	1.65371	0.725708	LENG8	leukocyte receptor cluster (LRC) member 8
4886_at	328.563	543.282	1.65351	0.72553	NPY1R	neuropeptide Y receptor Y1
200232_at	18.5206	30.6217	1.65339	0.725426	C20orf106	chromosome 20 open reading frame 106
312_at	17.6458	29.1727	1.65323	0.725292	ANXA13	annexin A13
84898_at	558.148	922.729	1.6532	0.725259	PLXDC2	plexin domain containing 2
7083_at	84.3545	139.432	1.65293	0.725027	TK1	thymidine kinase 1, soluble
10309_at	215.03	355.379	1.6527	0.724824	CCNO	cyclin O
29992_at	210.979	348.675	1.65265	0.724784	PILRA	paired immunoglobin-like type 2 receptor alpha
6283_at	60.0066	99.1633	1.65254	0.724686	S100A12	S100 calcium binding protein A12
211_at	394.349	651.67	1.65252	0.724668	ALAS1	aminolevulinate, delta-, synthase 1
55890_at	283.101	467.813	1.65246	0.724615	GPRC5C	G protein-coupled receptor, family C, group 5, member C
23457_at	48.9884	80.939	1.65221	0.724393	ABCB9	ATP-binding cassette, sub-family B (MDR/TAP), member 9
91544_at	193.328	319.391	1.65206	0.72427	UBXN11	UBX domain protein 11
32_at	652.776	1078.38	1.65199	0.724205	ACACB	acetyl-CoA carboxylase beta
283871_at	143.846	237.579	1.65162	0.723881	PGP	phosphoglycolate phosphatase
2535_at	43.0113	71.0371	1.65159	0.723858	FZD2	frizzled homolog 2 (Drosophila)
51225_at	133.648	220.73	1.65158	0.723848	ABI3	ABI family, member 3
29989_at	48.3894	79.9154	1.65151	0.723783	OBP2B	odorant binding protein 2B
29015_at	120.802	199.504	1.65149	0.723773	SLC43A3	solute carrier family 43, member 3
400709_at	17.5219	28.9356	1.65139	0.723684	SIGLEC16	sialic acid binding Ig-like lectin 16 (gene/pseudogene)
1459_at	364.261	601.427	1.65109	0.723415	CSNK2A2	casein kinase 2, alpha prime polypeptide
4660_at	149.318	246.499	1.65083	0.72319	PPP1R12B	protein phosphatase 1, regulatory (inhibitor) subunit 12B
25817_at	50.1539	82.778	1.65048	0.722883	FAM19A5	family with sequence similarity 19 (chemokine (C-C motif)-like), member A5
127428_at	21.2753	35.112	1.65036	0.722782	TCEANC2	transcription elongation factor A (SII) N-terminal and central domain containing 2
3082_at	50.2431	82.9188	1.65035	0.722774	HGF	hepatocyte growth factor (hepapoietin A; scatter factor)
55920_at	1986.31	3276.42	1.6495	0.722028	RCC2	regulator of chromosome condensation 2
37_at	1413.87	2331.56	1.64907	0.721652	ACADVL	acyl-CoA dehydrogenase, very long chain
1003_at	264.096	435.441	1.6488	0.721414	CDH5	cadherin 5, type 2 (vascular endothelium)
84747_at	1396.42	2301.97	1.64848	0.721137	UNC119B	unc-119 homolog B (C. elegans)
9949_at	291.166	479.88	1.64814	0.720835	AMMECR1	Alport syndrome, mental retardation, midface hypoplasia and elliptocytosis chromosomal region gene 1
6817_at	665.424	1096.34	1.64758	0.720353	SULT1A1	sulfotransferase family, cytosolic, 1A, phenol-preferring, member 1
3566_at	455.034	749.684	1.64753	0.720307	IL4R	interleukin 4 receptor
130872_at	312.203	514.315	1.64737	0.720167	AHSA2	AHA1, activator of heat shock 90kDa protein ATPase homolog 2 (yeast)
23361_at	198.495	326.932	1.64705	0.719884	ZNF629	zinc finger protein 629
51703_at	852.367	1403.58	1.64669	0.719565	ACSL5	acyl-CoA synthetase long-chain family member 5
715_at	1568.37	2582.09	1.64635	0.719271	C1R	complement component 1, r subcomponent
57506_at	193.393	318.171	1.64521	0.718271	MAVS	mitochondrial antiviral signaling protein
5592_at	49.1609	80.8265	1.64412	0.717318	PRKG1	protein kinase, cGMP-dependent, type I
9751_at	65.7943	108.17	1.64406	0.717267	SNPH	syntaphilin
8631_at	96.4022	158.468	1.64382	0.71705	SKAP1	src kinase associated phosphoprotein 1
100130357_at	31.1583	51.1986	1.64318	0.71649	NA	NA
10384_at	710.57	1167.59	1.64317	0.71648	BTN3A3	butyrophilin, subfamily 3, member A3
3371_at	313.027	514.302	1.64299	0.716327	TNC	tenascin C
10752_at	64.0888	105.286	1.64282	0.716175	CHL1	cell adhesion molecule with homology to L1CAM (close homolog of L1)
11135_at	128.601	211.264	1.64279	0.716145	CDC42EP1	CDC42 effector protein (Rho GTPase binding) 1
2580_at	829.494	1362.34	1.64237	0.715781	GAK	cyclin G associated kinase
54531_at	64.7772	106.362	1.64196	0.715419	MIER2	mesoderm induction early response 1, family member 2
53826_at	1389.3	2280.22	1.64127	0.714816	FXYD6	FXYD domain containing ion transport regulator 6
153770_at	73.7782	121.08	1.64114	0.714699	PLAC8L1	PLAC8-like 1
126_at	547.504	898.398	1.6409	0.714484	ADH1C	alcohol dehydrogenase 1C (class I), gamma polypeptide
2687_at	162.005	265.833	1.64089	0.714481	GGT5	gamma-glutamyltransferase 5
3099_at	241.555	396.236	1.64035	0.714006	HK2	hexokinase 2
441179_at	12.7622	20.9309	1.64006	0.71375	LOC441179	hypothetical LOC441179
64781_at	243.528	399.373	1.63994	0.713647	CERK	ceramide kinase
126133_at	71.6256	117.46	1.63992	0.713629	ALDH16A1	aldehyde dehydrogenase 16 family, member A1
152485_at	273.791	448.873	1.63947	0.713231	ZNF827	zinc finger protein 827
92241_at	203.985	334.309	1.63888	0.712714	RCSD1	RCSD domain containing 1
257019_at	94.0133	154.065	1.63875	0.712599	FRMD3	FERM domain containing 3
8974_at	279.574	458.094	1.63855	0.712416	P4HA2	prolyl 4-hydroxylase, alpha polypeptide II
9382_at	672.363	1101.54	1.63831	0.712212	COG1	component of oligomeric golgi complex 1
87_at	773.393	1266.94	1.63815	0.71207	ACTN1	actinin, alpha 1
3679_at	57.3024	93.8676	1.63811	0.712033	ITGA7	integrin, alpha 7
91752_at	19.6227	32.1436	1.63808	0.712007	ZNF804A	zinc finger protein 804A
10606_at	1639.46	2685.46	1.63801	0.711947	PAICS	phosphoribosylaminoimidazole carboxylase, phosphoribosylaminoimidazole succinocarboxamide synthetase
84276_at	580.369	950.586	1.6379	0.711846	NICN1	nicolin 1
275_at	324.554	531.574	1.63786	0.711812	AMT	aminomethyltransferase
91614_at	54.2891	88.8827	1.63721	0.711241	DEPDC7	DEP domain containing 7
5837_at	141.733	232.045	1.6372	0.711234	PYGM	phosphorylase, glycogen, muscle
7512_at	16.4842	26.9863	1.6371	0.711145	XPNPEP2	X-prolyl aminopeptidase (aminopeptidase P) 2, membrane-bound
9076_at	117.458	192.277	1.63698	0.711038	CLDN1	claudin 1
28960_at	270.28	442.397	1.63681	0.710887	DCPS	decapping enzyme, scavenger
9473_at	206.25	337.549	1.6366	0.710701	C1orf38	chromosome 1 open reading frame 38
1513_at	763.397	1249.34	1.63656	0.710664	CTSK	cathepsin K
2237_at	154.817	253.322	1.63627	0.710412	FEN1	flap structure-specific endonuclease 1
388591_at	427.989	700.259	1.63616	0.710314	RNF207	ring finger protein 207
54809_at	118.459	193.807	1.63608	0.710242	SAMD9	sterile alpha motif domain containing 9
283383_at	130.314	213.199	1.63604	0.710209	GPR133	G protein-coupled receptor 133
11326_at	373.167	610.45	1.63586	0.710051	VSIG4	V-set and immunoglobulin domain containing 4
6850_at	204.466	334.444	1.63569	0.709902	SYK	spleen tyrosine kinase
84959_at	48.3214	79.0374	1.63566	0.709874	UBASH3B	ubiquitin associated and SH3 domain containing B
339665_at	30.6814	50.1414	1.63426	0.708639	SLC35E4	solute carrier family 35, member E4
55353_at	1141.48	1865.42	1.63421	0.708596	LAPTM4B	lysosomal protein transmembrane 4 beta
130733_at	560.084	915.004	1.63369	0.708133	TMEM178	transmembrane protein 178
284325_at	785.116	1282.63	1.63368	0.708129	C19orf54	chromosome 19 open reading frame 54
57088_at	890.842	1455.34	1.63367	0.708117	PLSCR4	phospholipid scramblase 4
10268_at	67.7226	110.625	1.63351	0.707974	RAMP3	receptor (G protein-coupled) activity modifying protein 3
166348_at	25.9077	42.3076	1.63301	0.707533	KBTBD12	kelch repeat and BTB (POZ) domain containing 12
203100_at	14.4513	23.5965	1.63283	0.707371	HTRA4	HtrA serine peptidase 4
8220_at	138.527	226.167	1.63265	0.707219	DGCR14	DiGeorge syndrome critical region gene 14
25900_at	195.96	319.862	1.63228	0.706886	IFFO1	intermediate filament family orphan 1
945_at	69.8456	114.002	1.6322	0.706818	CD33	CD33 molecule
441108_at	276.484	451.239	1.63206	0.706697	C5orf56	chromosome 5 open reading frame 56
728411_at	158.867	259.204	1.63158	0.706274	GUSBP1	glucuronidase, beta pseudogene 1
147808_at	126.043	205.636	1.63147	0.706176	ZNF784	zinc finger protein 784
91351_at	574.818	937.59	1.63111	0.705851	DDX60L	DEAD (Asp-Glu-Ala-Asp) box polypeptide 60-like
7004_at	167.908	273.866	1.63105	0.7058	TEAD4	TEA domain family member 4
8644_at	558.324	910.578	1.63091	0.705681	AKR1C3	aldo-keto reductase family 1, member C3 (3-alpha hydroxysteroid dehydrogenase, type II)
9865_at	128.696	209.874	1.63077	0.70555	TRIL	TLR4 interactor with leucine-rich repeats
4054_at	174.765	284.964	1.63056	0.705368	LTBP3	latent transforming growth factor beta binding protein 3
51517_at	349.06	569.116	1.63043	0.705249	NCKIPSD	NCK interacting protein with SH3 domain
283742_at	153.304	249.939	1.63034	0.705176	FAM98B	family with sequence similarity 98, member B
64858_at	97.8593	159.524	1.63014	0.704992	DCLRE1B	DNA cross-link repair 1B
1178_at	18.4343	30.0389	1.62951	0.704439	CLC	Charcot-Leyden crystal protein
4885_at	203.019	330.716	1.62899	0.703979	NPTX2	neuronal pentraxin II
79899_at	26.1212	42.5401	1.62857	0.703606	PRR5L	proline rich 5 like
9684_at	196.859	320.555	1.62835	0.703409	LRRC14	leucine rich repeat containing 14
57348_at	53.8412	87.6352	1.62766	0.7028	TTYH1	tweety homolog 1 (Drosophila)
7052_at	71.5773	116.486	1.62742	0.702588	TGM2	transglutaminase 2 (C polypeptide, protein-glutamine-gamma-glutamyltransferase)
10863_at	85.0619	138.424	1.62733	0.702509	ADAM28	ADAM metallopeptidase domain 28
124961_at	222.336	361.588	1.62631	0.701606	ZFP3	zinc finger protein 3 homolog (mouse)
1536_at	155.358	252.335	1.62422	0.699745	CYBB	cytochrome b-245, beta polypeptide
1794_at	135.232	219.634	1.62412	0.699661	DOCK2	dedicator of cytokinesis 2
84889_at	104.135	169.09	1.62376	0.699341	SLC7A3	solute carrier family 7 (cationic amino acid transporter, y+ system), member 3
90594_at	224.625	364.687	1.62354	0.69914	ZNF439	zinc finger protein 439
3003_at	544.619	884.154	1.62344	0.699051	GZMK	granzyme K (granzyme 3; tryptase II)
23061_at	353.456	573.796	1.62339	0.699006	TBC1D9B	TBC1 domain family, member 9B (with GRAM domain)
27161_at	86.762	140.806	1.6229	0.698572	EIF2C2	eukaryotic translation initiation factor 2C, 2
55311_at	489.495	794.369	1.62284	0.698517	ZNF444	zinc finger protein 444
4212_at	1806.02	2930.18	1.62246	0.698179	MEIS2	Meis homeobox 2
3957_at	132.631	215.142	1.62211	0.697871	LGALS2	lectin, galactoside-binding, soluble, 2
55187_at	303.485	492.009	1.6212	0.69706	VPS13D	vacuolar protein sorting 13 homolog D (S. cerevisiae)
2588_at	754.11	1221.97	1.62041	0.696363	GALNS	galactosamine (N-acetyl)-6-sulfate sulfatase
643355_at	15.1298	24.5097	1.61996	0.695957	LOC643355	hypothetical LOC643355
57139_at	66.3318	107.434	1.61964	0.695672	RGL3	ral guanine nucleotide dissociation stimulator-like 3
2778_at	4617.66	7477.29	1.61928	0.695353	GNAS	GNAS complex locus
7098_at	247.89	401.31	1.61891	0.695019	TLR3	toll-like receptor 3
55604_at	303.206	490.784	1.61865	0.694791	LRRC16A	leucine rich repeat containing 16A
10595_at	97.7005	158.13	1.61852	0.694676	ERN2	endoplasmic reticulum to nucleus signaling 2
9542_at	41.4489	67.0758	1.61828	0.694458	NRG2	neuregulin 2
7862_at	210.84	341.185	1.61822	0.694403	BRPF1	bromodomain and PHD finger containing, 1
5327_at	619.246	1001.95	1.61801	0.694223	PLAT	plasminogen activator, tissue
7070_at	285.944	462.645	1.61796	0.694173	THY1	Thy-1 cell surface antigen
84282_at	588.059	951.438	1.61793	0.69415	RNF135	ring finger protein 135
80148_at	835.477	1351.74	1.61793	0.694149	PQLC1	PQ loop repeat containing 1
10278_at	468.664	758.18	1.61775	0.693987	EFS	embryonal Fyn-associated substrate
84444_at	105.64	170.858	1.61737	0.693649	DOT1L	DOT1-like, histone H3 methyltransferase (S. cerevisiae)
100506211_at	50.6394	81.886	1.61704	0.693356	MIR210HG	MIR210 host gene (non-protein coding)
1535_at	76.759	124.114	1.61693	0.693254	CYBA	cytochrome b-245, alpha polypeptide
84895_at	121.563	196.555	1.6169	0.693234	FAM73B	family with sequence similarity 73, member B
9787_at	35.2574	57.0055	1.61684	0.693174	DLGAP5	discs, large (Drosophila) homolog-associated protein 5
1043_at	1183.47	1912.92	1.61637	0.692757	CD52	CD52 molecule
10505_at	77.6662	125.532	1.61631	0.692701	SEMA4F	sema domain, immunoglobulin domain (Ig), transmembrane domain (TM) and short cytoplasmic domain, (semaphorin) 4F
10344_at	22.7813	36.7993	1.61533	0.691829	CCL26	chemokine (C-C motif) ligand 26
27164_at	15.4132	24.8908	1.61491	0.691452	SALL3	sal-like 3 (Drosophila)
26115_at	73.3137	118.374	1.61463	0.691202	TANC2	tetratricopeptide repeat, ankyrin repeat and coiled-coil containing 2
55260_at	81.1364	130.989	1.61443	0.691022	TMEM143	transmembrane protein 143
1687_at	319.02	514.978	1.61425	0.690866	DFNA5	deafness, autosomal dominant 5
6943_at	184.115	297.15	1.61394	0.690586	TCF21	transcription factor 21
113829_at	493.008	795.413	1.61339	0.690095	SLC35A4	solute carrier family 35, member A4
51063_at	120.302	193.94	1.61211	0.688953	CALHM2	calcium homeostasis modulator 2
10666_at	30.615	49.3489	1.61192	0.688778	CD226	CD226 molecule
130367_at	10.2771	16.5616	1.6115	0.688402	SGPP2	sphingosine-1-phosphate phosphatase 2
93099_at	115.248	185.701	1.61132	0.688244	DMKN	dermokine
57568_at	190.409	306.807	1.6113	0.688229	SIPA1L2	signal-induced proliferation-associated 1 like 2
54509_at	33.9694	54.7316	1.6112	0.688138	RHOF	ras homolog gene family, member F (in filopodia)
115362_at	125.471	202.144	1.61108	0.688031	GBP5	guanylate binding protein 5
5244_at	52.0878	83.9112	1.61096	0.687917	ABCB4	ATP-binding cassette, sub-family B (MDR/TAP), member 4
56967_at	125.775	202.526	1.61023	0.687264	C14orf132	chromosome 14 open reading frame 132
93349_at	728.322	1172.33	1.60963	0.686725	SP140L	SP140 nuclear body protein-like
2_at	5334.03	8581.93	1.6089	0.686076	A2M	alpha-2-macroglobulin
3985_at	259.736	417.754	1.60838	0.68561	LIMK2	LIM domain kinase 2
796_at	39.9665	64.2768	1.60827	0.685506	CALCA	calcitonin-related polypeptide alpha
23401_at	235.342	378.46	1.60813	0.685385	FRAT2	frequently rearranged in advanced T-cell lymphomas 2
57623_at	102.048	164.097	1.60804	0.685305	ZFAT	zinc finger and AT hook domain containing
112464_at	343.639	552.529	1.60788	0.685158	PRKCDBP	protein kinase C, delta binding protein
155400_at	547.959	880.763	1.60735	0.684686	NSUN5P1	NOP2/Sun domain family, member 5 pseudogene 1
55833_at	702.344	1128.74	1.6071	0.684458	UBAP2	ubiquitin associated protein 2
3710_at	109.6	176.123	1.60696	0.684336	ITPR3	inositol 1,4,5-triphosphate receptor, type 3
9746_at	42.7055	68.6108	1.6066	0.684015	CLSTN3	calsyntenin 3
7153_at	130.115	209.035	1.60655	0.683964	TOP2A	topoisomerase (DNA) II alpha 170kDa
100271832_at	48.3168	77.6217	1.60652	0.683936	LOC100271832	hypothetical LOC100271832
51744_at	76.9105	123.542	1.6063	0.683743	CD244	CD244 molecule, natural killer cell receptor 2B4
7020_at	207.065	332.497	1.60576	0.683259	TFAP2A	transcription factor AP-2 alpha (activating enhancer binding protein 2 alpha)
3113_at	3031.2	4864.26	1.60473	0.682333	HLA-DPA1	major histocompatibility complex, class II, DP alpha 1
1893_at	244.002	391.526	1.6046	0.682213	ECM1	extracellular matrix protein 1
27242_at	662.266	1062.65	1.60456	0.682178	TNFRSF21	tumor necrosis factor receptor superfamily, member 21
389792_at	79.4878	127.486	1.60385	0.681537	IER5L	immediate early response 5-like
80144_at	43.2174	69.2765	1.60298	0.680754	FRAS1	Fraser syndrome 1
84230_at	64.911	104.05	1.60297	0.680748	LRRC8C	leucine rich repeat containing 8 family, member C
11010_at	783.161	1254.87	1.60231	0.680154	GLIPR1	GLI pathogenesis-related 1
155038_at	24.8135	39.7425	1.60165	0.679557	GIMAP8	GTPase, IMAP family member 8
80816_at	30.9145	49.4891	1.60084	0.678825	ASXL3	additional sex combs like 3 (Drosophila)
6091_at	1449.46	2320.26	1.60077	0.678769	ROBO1	roundabout, axon guidance receptor, homolog 1 (Drosophila)
3421_at	529.764	847.731	1.6002	0.678256	IDH3G	isocitrate dehydrogenase 3 (NAD+) gamma
79875_at	399.349	638.935	1.59994	0.678018	THSD4	thrombospondin, type I, domain containing 4
1519_at	938.478	1501.32	1.59974	0.677834	CTSO	cathepsin O
55092_at	371.919	594.958	1.5997	0.677801	TMEM51	transmembrane protein 51
57823_at	75.8527	121.336	1.59963	0.677735	SLAMF7	SLAM family member 7
125950_at	729.967	1167.65	1.59959	0.677705	RAVER1	ribonucleoprotein, PTB-binding 1
11341_at	987.57	1579.38	1.59926	0.677406	SCRG1	stimulator of chondrogenesis 1
9057_at	172.49	275.832	1.59912	0.677275	SLC7A6	solute carrier family 7 (cationic amino acid transporter, y+ system), member 6
1509_at	396.692	634.187	1.59869	0.676888	CTSD	cathepsin D
92922_at	89.6058	143.195	1.59805	0.676317	CCDC102A	coiled-coil domain containing 102A
256126_at	53.4525	85.4192	1.59804	0.676302	SYCE2	synaptonemal complex central element protein 2
79034_at	308.314	492.661	1.59792	0.676195	C7orf26	chromosome 7 open reading frame 26
284440_at	48.2375	77.066	1.59764	0.67594	LOC284440	hypothetical LOC284440
83982_at	213.227	340.633	1.59752	0.67583	IFI27L2	interferon, alpha-inducible protein 27-like 2
144571_at	214.305	342.341	1.59745	0.675769	LOC144571	hypothetical LOC144571
245937_at	60.1309	96.0456	1.59728	0.675613	DEFB124	defensin, beta 124
2256_at	19.0056	30.3514	1.59697	0.675334	FGF11	fibroblast growth factor 11
3673_at	224.312	358.169	1.59675	0.675135	ITGA2	integrin, alpha 2 (CD49B, alpha 2 subunit of VLA-2 receptor)
23177_at	267.842	427.599	1.59646	0.674876	CEP68	centrosomal protein 68kDa
29951_at	358.253	571.767	1.59599	0.67445	PDZRN4	PDZ domain containing ring finger 4
7040_at	53.2201	84.9072	1.5954	0.673916	TGFB1	transforming growth factor, beta 1
91461_at	173.631	276.967	1.59514	0.673685	PKDCC	protein kinase domain containing, cytoplasmic homolog (mouse)
6495_at	321.547	512.887	1.59506	0.673613	SIX1	SIX homeobox 1
221002_at	68.8297	109.745	1.59444	0.673049	RASGEF1A	RasGEF domain family, member 1A
5420_at	1580.68	2519.95	1.59422	0.67285	PODXL	podocalyxin-like
25825_at	1451.32	2313.6	1.59414	0.672774	BACE2	beta-site APP-cleaving enzyme 2
4485_at	110.829	176.67	1.59407	0.672718	MST1	macrophage stimulating 1 (hepatocyte growth factor-like)
641_at	68.2004	108.703	1.59388	0.672541	BLM	Bloom syndrome, RecQ helicase-like
284367_at	47.8868	76.3165	1.59369	0.672368	SIGLECP3	sialic acid binding Ig-like lectin, pseudogene 3
26031_at	91.9942	146.596	1.59353	0.67223	OSBPL3	oxysterol binding protein-like 3
9120_at	82.3042	131.073	1.59254	0.671329	SLC16A6	solute carrier family 16, member 6 (monocarboxylic acid transporter 7)
128553_at	99.2125	157.997	1.59251	0.671302	TSHZ2	teashirt zinc finger homeobox 2
1636_at	46.764	74.4439	1.59191	0.670755	ACE	angiotensin I converting enzyme (peptidyl-dipeptidase A) 1
9807_at	158.595	252.441	1.59173	0.670599	IP6K1	inositol hexakisphosphate kinase 1
23596_at	485.989	773.41	1.59141	0.67031	OPN3	opsin 3
8772_at	361.8	575.689	1.59118	0.670098	FADD	Fas (TNFRSF6)-associated via death domain
80008_at	52.983	84.2926	1.59093	0.669875	TMEM156	transmembrane protein 156
28778_at	71.711	114.036	1.59022	0.669228	IGLV6-57	immunoglobulin lambda variable 6-57
25759_at	328.292	522.042	1.59018	0.669186	SHC2	SHC (Src homology 2 domain containing) transforming protein 2
341640_at	226.983	360.92	1.59007	0.669092	FREM2	FRAS1 related extracellular matrix protein 2
122416_at	611.383	971.971	1.58979	0.668837	ANKRD9	ankyrin repeat domain 9
642475_at	78.2501	124.38	1.58952	0.668594	C8orf73	chromosome 8 open reading frame 73
2189_at	144.716	229.988	1.58924	0.668337	FANCG	Fanconi anemia, complementation group G
85315_at	227.122	360.936	1.58917	0.668273	PAQR8	progestin and adipoQ receptor family member VIII
285972_at	46.0988	73.255	1.58909	0.668198	LOC285972	hypothetical LOC285972
29965_at	261.5	415.492	1.58888	0.668012	C16orf5	chromosome 16 open reading frame 5
9145_at	125.609	199.555	1.58871	0.667853	SYNGR1	synaptogyrin 1
55165_at	161.282	256.225	1.58868	0.667827	CEP55	centrosomal protein 55kDa
94015_at	75.8044	120.427	1.58865	0.667804	TTYH2	tweety homolog 2 (Drosophila)
2036_at	531.23	843.937	1.58865	0.667799	EPB41L1	erythrocyte membrane protein band 4.1-like 1
5909_at	199.031	316.172	1.58855	0.667714	RAP1GAP	RAP1 GTPase activating protein
6455_at	379.076	602.182	1.58855	0.667714	SH3GL1	SH3-domain GRB2-like 1
1601_at	284.023	451.102	1.58826	0.667446	DAB2	disabled homolog 2, mitogen-responsive phosphoprotein (Drosophila)
64784_at	992.961	1577.01	1.58819	0.667381	CRTC3	CREB regulated transcription coactivator 3
202309_at	18.989	30.1546	1.588	0.667212	GAPT	GRB2-binding adaptor protein, transmembrane
84915_at	150.893	239.58	1.58775	0.666984	C12orf34	chromosome 12 open reading frame 34
53917_at	469.447	745.234	1.58747	0.666732	RAB24	RAB24, member RAS oncogene family
430_at	42.8364	67.9585	1.58647	0.665817	ASCL2	achaete-scute complex homolog 2 (Drosophila)
84865_at	74.9921	118.958	1.58627	0.66564	CCDC142	coiled-coil domain containing 142
5350_at	405.768	643.614	1.58616	0.665541	PLN	phospholamban
389058_at	33.8409	53.6713	1.58599	0.665386	SP5	Sp5 transcription factor
79887_at	640.611	1015.85	1.58575	0.665164	PLBD1	phospholipase B domain containing 1
23307_at	363.613	576.583	1.5857	0.665123	FKBP15	FK506 binding protein 15, 133kDa
2018_at	34.8154	55.1973	1.58543	0.664873	EMX2	empty spiracles homeobox 2
22918_at	571.235	905.598	1.58533	0.664787	CD93	CD93 molecule
3386_at	26.6547	42.2363	1.58457	0.664096	ICAM4	intercellular adhesion molecule 4 (Landsteiner-Wiener blood group)
3339_at	119.015	188.559	1.58433	0.663875	HSPG2	heparan sulfate proteoglycan 2
84260_at	112.852	178.792	1.5843	0.663844	TCHP	trichoplein, keratin filament binding
9404_at	434.86	688.918	1.58423	0.663781	LPXN	leupaxin
23438_at	518.199	820.793	1.58393	0.663511	HARS2	histidyl-tRNA synthetase 2, mitochondrial (putative)
25939_at	76.1012	120.458	1.58287	0.662545	SAMHD1	SAM domain and HD domain 1
23144_at	98.6383	156.099	1.58254	0.66224	ZC3H3	zinc finger CCCH-type containing 3
8572_at	213.903	338.476	1.58238	0.6621	PDLIM4	PDZ and LIM domain 4
84657_at	17.4203	27.5644	1.58232	0.662039	C3orf42	chromosome 3 open reading frame 42
64210_at	657.691	1040.67	1.58231	0.662028	MMS19	MMS19 nucleotide excision repair homolog (S. cerevisiae)
222161_at	134.283	212.461	1.58218	0.661918	DKFZP586I1420	hypothetical protein DKFZp586I1420
6525_at	622.04	984.069	1.582	0.661752	SMTN	smoothelin
7290_at	271.012	428.672	1.58175	0.661518	HIRA	HIR histone cell cycle regulation defective homolog A (S. cerevisiae)
115361_at	71.5756	113.211	1.58169	0.66147	GBP4	guanylate binding protein 4
1522_at	712.913	1127.58	1.58165	0.661432	CTSZ	cathepsin Z
1107_at	432.466	683.969	1.58156	0.661345	CHD3	chromodomain helicase DNA binding protein 3
5900_at	218.458	345.47	1.5814	0.661202	RALGDS	ral guanine nucleotide dissociation stimulator
100289019_at	598.72	946.76	1.58131	0.661116	LOC100289019	hypothetical LOC100289019
8603_at	147.965	233.899	1.58077	0.660629	FAM193A	family with sequence similarity 193, member A
729_at	21.9266	34.6525	1.58038	0.660275	C6	complement component 6
3669_at	291.29	460.349	1.58038	0.660274	ISG20	interferon stimulated exonuclease gene 20kDa
126353_at	235.127	371.445	1.57976	0.659705	C19orf21	chromosome 19 open reading frame 21
5175_at	399.104	630.399	1.57954	0.6595	PECAM1	platelet/endothelial cell adhesion molecule
9638_at	133.338	210.612	1.57953	0.659498	FEZ1	fasciculation and elongation protein zeta 1 (zygin I)
3855_at	138.394	218.46	1.57853	0.658584	KRT7	keratin 7
10581_at	3260.59	5146.32	1.57834	0.658408	IFITM2	interferon induced transmembrane protein 2 (1-8D)
4836_at	345.957	546.025	1.5783	0.658375	NMT1	N-myristoyltransferase 1
6397_at	177.683	280.406	1.57812	0.65821	SEC14L1	SEC14-like 1 (S. cerevisiae)
83937_at	64.6398	102.001	1.57799	0.658084	RASSF4	Ras association (RalGDS/AF-6) domain family member 4
7025_at	217.723	343.524	1.5778	0.657914	NR2F1	nuclear receptor subfamily 2, group F, member 1
59352_at	69.2564	109.257	1.57758	0.65771	LGR6	leucine-rich repeat containing G protein-coupled receptor 6
1802_at	252.672	398.54	1.5773	0.65746	DPH2	DPH2 homolog (S. cerevisiae)
3665_at	219.646	346.414	1.57714	0.657313	IRF7	interferon regulatory factor 7
3269_at	85.2382	134.416	1.57694	0.657128	HRH1	histamine receptor H1
23616_at	27.9102	43.9829	1.57587	0.656151	SH3BP1	SH3-domain binding protein 1
6749_at	700.432	1103.5	1.57545	0.655764	SSRP1	structure specific recognition protein 1
26157_at	361.701	569.798	1.57533	0.655654	GIMAP2	GTPase, IMAP family member 2
57707_at	107.811	169.748	1.57449	0.654885	KIAA1609	KIAA1609
6539_at	8.35122	13.1384	1.57323	0.653734	SLC6A12	solute carrier family 6 (neurotransmitter transporter, betaine/GABA), member 12
651746_at	43.6065	68.6021	1.57321	0.653712	ANKRD33B	ankyrin repeat domain 33B
23208_at	372.749	586.293	1.57289	0.653418	SYT11	synaptotagmin XI
7076_at	4672.03	7348.16	1.5728	0.653333	TIMP1	TIMP metallopeptidase inhibitor 1
780_at	1013.38	1593.37	1.57233	0.652906	DDR1	discoidin domain receptor tyrosine kinase 1
100287569_at	59.8071	94.0332	1.57227	0.652853	NCRNA00173	non-protein coding RNA 173
4288_at	32.0873	50.4486	1.57223	0.652811	MKI67	antigen identified by monoclonal antibody Ki-67
57480_at	155.497	244.469	1.57218	0.652767	PLEKHG1	pleckstrin homology domain containing, family G (with RhoGef domain) member 1
5330_at	51.7128	81.2939	1.57203	0.652628	PLCB2	phospholipase C, beta 2
8986_at	124.813	196.185	1.57183	0.652444	RPS6KA4	ribosomal protein S6 kinase, 90kDa, polypeptide 4
3106_at	3615.64	5680.64	1.57113	0.651804	HLA-B	major histocompatibility complex, class I, B
27240_at	74.9053	117.674	1.57097	0.651651	SIT1	signaling threshold regulating transmembrane adaptor 1
8629_at	85.0952	133.666	1.57078	0.65148	JRK	jerky homolog (mouse)
3779_at	699.816	1099.09	1.57054	0.651262	KCNMB1	potassium large conductance calcium-activated channel, subfamily M, beta member 1
645638_at	76.6942	120.444	1.57044	0.651168	LOC645638	WDNM1-like pseudogene
646329_at	7.2262	11.3472	1.57028	0.651023	LOC646329	hypothetical LOC646329
54900_at	33.8481	53.1418	1.57001	0.650772	LAX1	lymphocyte transmembrane adaptor 1
6653_at	1028.45	1614.67	1.57	0.650761	SORL1	sortilin-related receptor, L(DLR class) A repeats containing
3133_at	2105.54	3304.6	1.56948	0.650289	HLA-E	major histocompatibility complex, class I, E
23338_at	76.4911	120.042	1.56936	0.650175	PHF15	PHD finger protein 15
25992_at	185.493	291.02	1.5689	0.649756	SNED1	sushi, nidogen and EGF-like domains 1
11096_at	145.591	228.306	1.56813	0.649046	ADAMTS5	ADAM metallopeptidase with thrombospondin type 1 motif, 5
6812_at	144.131	226.015	1.56813	0.649041	STXBP1	syntaxin binding protein 1
79144_at	1330.43	2085.37	1.56745	0.648416	PPDPF	pancreatic progenitor cell differentiation and proliferation factor homolog (zebrafish)
947_at	265.41	416.012	1.56743	0.648399	CD34	CD34 molecule
23247_at	244.14	382.609	1.56717	0.64816	KIAA0556	KIAA0556
116039_at	440.646	690.336	1.56664	0.647678	OSR2	odd-skipped related 2 (Drosophila)
643008_at	86.0023	134.721	1.56648	0.647522	LOC643008	hypothetical protein LOC643008
85363_at	67.2067	105.235	1.56584	0.646934	TRIM5	tripartite motif containing 5
2717_at	566.843	886.381	1.56372	0.644978	GLA	galactosidase, alpha
80765_at	242.174	378.594	1.56331	0.644606	STARD5	StAR-related lipid transfer (START) domain containing 5
1445_at	1944.25	3038.97	1.56306	0.644371	CSK	c-src tyrosine kinase
100272228_at	84.2336	131.651	1.56292	0.644246	LOC100272228	hypothetical LOC100272228
84752_at	498.067	778.262	1.56257	0.643916	B3GNT9	UDP-GlcNAc:betaGal beta-1,3-N-acetylglucosaminyltransferase 9
55101_at	727.854	1137.14	1.56232	0.643686	ATP5SL	ATP5S-like
1903_at	153.798	240.265	1.56221	0.643584	S1PR3	sphingosine-1-phosphate receptor 3
2938_at	443.363	692.586	1.56212	0.643504	GSTA1	glutathione S-transferase alpha 1
654433_at	212.488	331.853	1.56175	0.643166	LOC654433	hypothetical LOC654433
29108_at	278.062	434.225	1.56161	0.643036	PYCARD	PYD and CARD domain containing
5165_at	120.114	187.56	1.56152	0.642949	PDK3	pyruvate dehydrogenase kinase, isozyme 3
27124_at	112.087	174.962	1.56094	0.642418	INPP5J	inositol polyphosphate-5-phosphatase J
714_at	782.297	1221.11	1.56092	0.642401	C1QC	complement component 1, q subcomponent, C chain
154215_at	17.8211	27.8167	1.56088	0.642362	NKAIN2	Na+/K+ transporting ATPase interacting 2
7461_at	45.7346	71.3828	1.56081	0.642292	CLIP2	CAP-GLY domain containing linker protein 2
257160_at	228.445	356.417	1.56019	0.641717	RNF214	ring finger protein 214
79365_at	71.9644	112.269	1.56006	0.641602	BHLHE41	basic helix-loop-helix family, member e41
27301_at	140.119	218.549	1.55974	0.641304	APEX2	APEX nuclease (apurinic/apyrimidinic endonuclease) 2
1281_at	2477	3863.36	1.55969	0.64126	COL3A1	collagen, type III, alpha 1
79642_at	134.079	209.086	1.55943	0.641016	ARSJ	arylsulfatase family, member J
140597_at	585.238	912.492	1.55918	0.640788	TCEAL2	transcription elongation factor A (SII)-like 2
100288637_at	28.1514	43.8889	1.55903	0.640646	NA	NA
57194_at	317.872	495.447	1.55864	0.640285	ATP10A	ATPase, class V, type 10A
3551_at	137.671	214.557	1.55848	0.64014	IKBKB	inhibitor of kappa light polypeptide gene enhancer in B-cells, kinase beta
309_at	1383.13	2155.56	1.55846	0.64012	ANXA6	annexin A6
100128191_at	39.9116	62.1768	1.55786	0.639568	LOC100128191	hypothetical LOC100128191
51564_at	167.386	260.737	1.5577	0.639416	HDAC7	histone deacetylase 7
217_at	2643.54	4117.79	1.55768	0.639402	ALDH2	aldehyde dehydrogenase 2 family (mitochondrial)
51093_at	198.877	309.715	1.55732	0.639064	RRNAD1	ribosomal RNA adenine dimethylase domain containing 1
84619_at	249.938	389.086	1.55673	0.638519	ZGPAT	zinc finger, CCCH-type with G patch domain
55343_at	143.216	222.915	1.5565	0.638306	SLC35C1	solute carrier family 35, member C1
9761_at	1696.6	2639.83	1.55596	0.637803	MLEC	malectin
9459_at	571.013	888.217	1.55551	0.637387	ARHGEF6	Rac/Cdc42 guanine nucleotide exchange factor (GEF) 6
23604_at	133.699	207.911	1.55507	0.636978	DAPK2	death-associated protein kinase 2
84695_at	85.8059	133.413	1.55483	0.636753	LOXL3	lysyl oxidase-like 3
201633_at	59.6888	92.776	1.55433	0.636293	TIGIT	T cell immunoreceptor with Ig and ITIM domains
11000_at	108.12	168.028	1.55409	0.636071	SLC27A3	solute carrier family 27 (fatty acid transporter), member 3
64763_at	103.373	160.594	1.55354	0.635559	ZNF574	zinc finger protein 574
90933_at	622.29	966.646	1.55337	0.6354	TRIM41	tripartite motif containing 41
7306_at	12.4499	19.3336	1.55291	0.634972	TYRP1	tyrosinase-related protein 1
100288432_at	203.831	316.525	1.55288	0.634949	LOC100288432	hypothetical LOC100288432
5031_at	134.452	208.731	1.55246	0.634559	P2RY6	pyrimidinergic receptor P2Y, G-protein coupled, 6
4335_at	1056.67	1640.22	1.55225	0.634361	MNT	MAX binding protein
100133190_at	100.101	155.369	1.55212	0.634239	LOC100133190	hypothetical LOC100133190
55229_at	238.165	369.63	1.55199	0.634117	PANK4	pantothenate kinase 4
91522_at	46.9114	72.8026	1.55192	0.634051	COL23A1	collagen, type XXIII, alpha 1
9215_at	1575.15	2444.44	1.55188	0.634013	LARGE	like-glycosyltransferase
54810_at	165.057	256.078	1.55145	0.633621	GIPC2	GIPC PDZ domain containing family, member 2
8645_at	110.502	171.428	1.55136	0.633534	KCNK5	potassium channel, subfamily K, member 5
4790_at	221.511	343.616	1.55124	0.633419	NFKB1	nuclear factor of kappa light polypeptide gene enhancer in B-cells 1
8534_at	37.0577	57.4814	1.55113	0.633321	CHST1	carbohydrate (keratan sulfate Gal-6) sulfotransferase 1
9968_at	351.473	545.137	1.55101	0.633204	MED12	mediator complex subunit 12
4782_at	561.825	871.388	1.55099	0.633194	NFIC	nuclear factor I/C (CCAAT-binding transcription factor)
9866_at	47.4525	73.5954	1.55093	0.633131	TRIM66	tripartite motif containing 66
117_at	47.0814	73.0079	1.55067	0.632895	ADCYAP1R1	adenylate cyclase activating polypeptide 1 (pituitary) receptor type I
57130_at	202.266	313.575	1.55031	0.632554	ATP13A1	ATPase type 13A1
157_at	135.693	210.36	1.55027	0.63252	ADRBK2	adrenergic, beta, receptor kinase 2
55094_at	254.139	393.933	1.55007	0.632335	GPATCH1	G patch domain containing 1
84627_at	307.456	476.447	1.54964	0.631935	ZNF469	zinc finger protein 469
25888_at	95.8202	148.487	1.54964	0.631933	ZNF473	zinc finger protein 473
79102_at	123.903	191.949	1.54918	0.631506	RNF26	ring finger protein 26
728537_at	124.053	192.053	1.54815	0.630548	LOC728537	hypothetical LOC728537
26160_at	199.515	308.88	1.54815	0.630546	IFT172	intraflagellar transport 172 homolog (Chlamydomonas)
11230_at	206.879	320.268	1.5481	0.630496	PRAF2	PRA1 domain family, member 2
2882_at	312.262	483.375	1.54798	0.630383	GPX7	glutathione peroxidase 7
971_at	42.2477	65.3888	1.54775	0.630171	CD72	CD72 molecule
973_at	61.7827	95.6092	1.54751	0.629947	CD79A	CD79a molecule, immunoglobulin-associated alpha
23466_at	210.403	325.536	1.5472	0.629664	CBX6	chromobox homolog 6
57787_at	304.373	470.838	1.54691	0.62939	MARK4	MAP/microtubule affinity-regulating kinase 4
130589_at	372.43	576.055	1.54675	0.629236	GALM	galactose mutarotase (aldose 1-epimerase)
374378_at	209.226	323.606	1.54668	0.629176	GALNTL4	UDP-N-acetyl-alpha-D-galactosamine:polypeptide N-acetylgalactosaminyltransferase-like 4
9123_at	104.2	161.163	1.54666	0.62916	SLC16A3	solute carrier family 16, member 3 (monocarboxylic acid transporter 4)
64092_at	138.792	214.66	1.54663	0.629133	SAMSN1	SAM domain, SH3 domain and nuclear localization signals 1
2145_at	228.308	353.105	1.54661	0.629113	EZH1	enhancer of zeste homolog 1 (Drosophila)
406_at	126.856	196.151	1.54625	0.628774	ARNTL	aryl hydrocarbon receptor nuclear translocator-like
55200_at	54.8769	84.8074	1.54541	0.627992	PLEKHG6	pleckstrin homology domain containing, family G (with RhoGef domain) member 6
8884_at	356.818	551.352	1.54519	0.627785	SLC5A6	solute carrier family 5 (sodium-dependent vitamin transporter), member 6
114904_at	39.9836	61.778	1.54508	0.627685	C1QTNF6	C1q and tumor necrosis factor related protein 6
57577_at	100.084	154.625	1.54494	0.627553	KIAA1407	KIAA1407
752_at	100.476	155.217	1.54482	0.627442	FMNL1	formin-like 1
54954_at	175.542	271.167	1.54475	0.627369	FAM120C	family with sequence similarity 120C
8492_at	29.6824	45.8362	1.54422	0.626881	PRSS12	protease, serine, 12 (neurotrypsin, motopsin)
3486_at	1112.05	1717.1	1.54409	0.626754	IGFBP3	insulin-like growth factor binding protein 3
83468_at	276.828	427.384	1.54386	0.626542	GLT8D2	glycosyltransferase 8 domain containing 2
9754_at	69.4531	107.215	1.5437	0.626397	STARD8	StAR-related lipid transfer (START) domain containing 8
26088_at	229.345	353.993	1.5435	0.626202	GGA1	golgi-associated, gamma adaptin ear containing, ARF binding protein 1
137835_at	54.2088	83.6703	1.54348	0.626189	TMEM71	transmembrane protein 71
84809_at	358.807	553.787	1.54341	0.626121	CROCCP2	ciliary rootlet coiled-coil, rootletin pseudogene 2
166336_at	864.558	1334.32	1.54336	0.626073	PRICKLE2	prickle homolog 2 (Drosophila)
9466_at	66.3168	102.315	1.54281	0.625564	IL27RA	interleukin 27 receptor, alpha
2950_at	1865.22	2877.42	1.54267	0.625433	GSTP1	glutathione S-transferase pi 1
1646_at	653.533	1008.15	1.54261	0.625376	AKR1C2	aldo-keto reductase family 1, member C2 (dihydrodiol dehydrogenase 2; bile acid binding protein; 3-alpha hydroxysteroid dehydrogenase, type III)
9586_at	63.0006	97.183	1.54257	0.625338	CREB5	cAMP responsive element binding protein 5
7089_at	375.376	579.008	1.54247	0.625246	TLE2	transducin-like enhancer of split 2 (E(sp1) homolog, Drosophila)
3383_at	185.93	286.743	1.54221	0.625	ICAM1	intercellular adhesion molecule 1
28674_at	21.9395	33.8334	1.54212	0.624918	TRAV12-1	T cell receptor alpha variable 12-1
134265_at	59.4171	91.6277	1.54211	0.624905	AFAP1L1	actin filament associated protein 1-like 1
5768_at	609.811	939.907	1.54131	0.624156	QSOX1	quiescin Q6 sulfhydryl oxidase 1
111_at	221.961	342.079	1.54117	0.624023	NA	NA
6942_at	834.779	1286.05	1.54059	0.623481	TCF20	transcription factor 20 (AR1)
89927_at	343.112	528.426	1.5401	0.623021	C16orf45	chromosome 16 open reading frame 45
55114_at	286.111	440.417	1.53933	0.622299	ARHGAP17	Rho GTPase activating protein 17
3590_at	251.316	386.826	1.5392	0.622182	IL11RA	interleukin 11 receptor, alpha
5924_at	136.608	210.231	1.53893	0.621931	NA	NA
387856_at	44.7185	68.8165	1.53888	0.621881	C12orf68	chromosome 12 open reading frame 68
2737_at	280.849	432.068	1.53844	0.621465	GLI3	GLI family zinc finger 3
55735_at	137.976	212.247	1.53829	0.621327	DNAJC11	DnaJ (Hsp40) homolog, subfamily C, member 11
3642_at	31.9128	49.09	1.53825	0.621294	INSM1	insulinoma-associated 1
3709_at	204.943	315.253	1.53825	0.621286	ITPR2	inositol 1,4,5-triphosphate receptor, type 2
83706_at	128.446	197.573	1.53818	0.62122	FERMT3	fermitin family member 3
100130100_at	99.3091	152.728	1.53791	0.620972	LOC100130100	ig kappa chain V-I region Walker-like
272_at	189.352	291.178	1.53776	0.620828	AMPD3	adenosine monophosphate deaminase 3
100996430_at	504.09	775.145	1.53771	0.620786	NA	NA
117155_at	164.403	252.648	1.53676	0.619892	CATSPER2	cation channel, sperm associated 2
90835_at	61.711	94.8081	1.53633	0.619484	C16orf93	chromosome 16 open reading frame 93
5738_at	798.928	1227.22	1.53609	0.619259	PTGFRN	prostaglandin F2 receptor negative regulator
348654_at	145.511	223.505	1.536	0.619182	GEN1	Gen homolog 1, endonuclease (Drosophila)
2487_at	189.598	291.21	1.53593	0.619113	FRZB	frizzled-related protein
83416_at	33.0489	50.7598	1.5359	0.619085	FCRL5	Fc receptor-like 5
4818_at	93.5652	143.7	1.53583	0.619019	NKG7	natural killer cell group 7 sequence
26207_at	105.024	161.268	1.53553	0.618739	PITPNC1	phosphatidylinositol transfer protein, cytoplasmic 1
283149_at	82.5422	126.714	1.53514	0.618371	BCL9L	B-cell CLL/lymphoma 9-like
2275_at	70.7929	108.661	1.53492	0.618162	FHL3	four and a half LIM domains 3
23108_at	99.2593	152.317	1.53454	0.617808	RAP1GAP2	RAP1 GTPase activating protein 2
23038_at	306.302	470.017	1.53449	0.61776	WDTC1	WD and tetratricopeptide repeats 1
7515_at	611.919	938.275	1.53333	0.61667	XRCC1	X-ray repair complementing defective repair in Chinese hamster cells 1
9744_at	68.1402	104.473	1.53321	0.616558	ACAP1	ArfGAP with coiled-coil, ankyrin repeat and PH domains 1
261734_at	84.7541	129.933	1.53306	0.616411	NPHP4	nephronophthisis 4
7297_at	381.983	585.588	1.53302	0.616378	TYK2	tyrosine kinase 2
10938_at	118.29	181.337	1.53298	0.61634	EHD1	EH-domain containing 1
153163_at	11.5632	17.7257	1.53294	0.616299	NA	NA
57026_at	139.809	214.314	1.53291	0.616269	PDXP	pyridoxal (pyridoxine, vitamin B6) phosphatase
7791_at	411.857	631.254	1.5327	0.616077	ZYX	zyxin
64755_at	288.35	441.954	1.5327	0.616073	C16orf58	chromosome 16 open reading frame 58
915_at	455.41	697.958	1.53259	0.615975	CD3D	CD3d molecule, delta (CD3-TCR complex)
83733_at	559.238	857.017	1.53247	0.615862	SLC25A18	solute carrier family 25 (mitochondrial carrier), member 18
144165_at	215.86	330.77	1.53234	0.615735	PRICKLE1	prickle homolog 1 (Drosophila)
55615_at	265.067	406.153	1.53227	0.615668	PRR5	proline rich 5 (renal)
51148_at	196.721	301.358	1.53191	0.615329	CERCAM	cerebral endothelial cell adhesion molecule
8395_at	95.5205	146.325	1.53186	0.615289	PIP5K1B	phosphatidylinositol-4-phosphate 5-kinase, type I, beta
57610_at	153.002	234.347	1.53167	0.615102	RANBP10	RAN binding protein 10
54847_at	183.713	281.384	1.53165	0.615084	SIDT1	SID1 transmembrane family, member 1
56895_at	92.8503	142.18	1.53128	0.614742	AGPAT4	1-acylglycerol-3-phosphate O-acyltransferase 4 (lysophosphatidic acid acyltransferase, delta)
150290_at	68.9576	105.572	1.53097	0.614444	DUSP18	dual specificity phosphatase 18
2202_at	1364.17	2088.44	1.53093	0.614405	EFEMP1	EGF containing fibulin-like extracellular matrix protein 1
51513_at	57.2711	87.6739	1.53086	0.614339	ETV7	ets variant 7
84302_at	136.156	208.418	1.53073	0.61422	C9orf125	chromosome 9 open reading frame 125
57519_at	137.602	210.624	1.53067	0.614166	STARD9	StAR-related lipid transfer (START) domain containing 9
23293_at	204.862	313.507	1.53033	0.613847	SMG6	Smg-6 homolog, nonsense mediated mRNA decay factor (C. elegans)
1992_at	664.755	1017.29	1.53032	0.61383	SERPINB1	serpin peptidase inhibitor, clade B (ovalbumin), member 1
10982_at	202.044	309.182	1.53027	0.613786	MAPRE2	microtubule-associated protein, RP/EB family, member 2
8516_at	426.096	651.967	1.53009	0.613619	ITGA8	integrin, alpha 8
9811_at	150.229	229.848	1.52999	0.613524	CTIF	CBP80/20-dependent translation initiation factor
56926_at	173.682	265.675	1.52966	0.613212	NCLN	nicalin
64785_at	225.051	344.227	1.52955	0.613112	GINS3	GINS complex subunit 3 (Psf3 homolog)
146850_at	52.1228	79.7168	1.5294	0.612969	PIK3R6	phosphoinositide-3-kinase, regulatory subunit 6
56253_at	79.7664	121.989	1.52933	0.612897	CRTAM	cytotoxic and regulatory T cell molecule
29926_at	948.784	1450.81	1.52913	0.612709	GMPPA	GDP-mannose pyrophosphorylase A
6261_at	80.9935	123.849	1.52912	0.612704	RYR1	ryanodine receptor 1 (skeletal)
644656_at	129.454	197.919	1.52888	0.612479	LOC644656	hypothetical LOC644656
56133_at	117.351	179.411	1.52883	0.612432	PCDHB2	protocadherin beta 2
54476_at	141.243	215.924	1.52874	0.61234	RNF216	ring finger protein 216
57567_at	67.5996	103.325	1.52848	0.612098	ZNF319	zinc finger protein 319
5328_at	69.8566	106.759	1.52825	0.611885	PLAU	plasminogen activator, urokinase
9810_at	114.705	175.276	1.52805	0.611695	RNF40	ring finger protein 40
9289_at	213.034	325.519	1.52802	0.611662	GPR56	G protein-coupled receptor 56
7549_at	185.361	283.221	1.52794	0.611586	ZNF2	zinc finger protein 2
51665_at	326.042	498.159	1.5279	0.611549	ASB1	ankyrin repeat and SOCS box containing 1
4905_at	995.937	1521.5	1.52771	0.611367	NSF	N-ethylmaleimide-sensitive factor
1435_at	39.4392	60.2501	1.52767	0.611334	CSF1	colony stimulating factor 1 (macrophage)
400793_at	172.955	264.159	1.52733	0.611011	C1orf226	chromosome 1 open reading frame 226
342184_at	30.81	47.0568	1.52732	0.611002	FMN1	formin 1
869_at	11.4973	17.5585	1.52719	0.610882	CBLN1	cerebellin 1 precursor
1307_at	457.384	698.193	1.52649	0.610221	COL16A1	collagen, type XVI, alpha 1
25839_at	497.454	759.337	1.52644	0.610175	COG4	component of oligomeric golgi complex 4
10762_at	69.5529	106.072	1.52506	0.608862	NUP50	nucleoporin 50kDa
6657_at	52.5662	80.1554	1.52485	0.608664	SOX2	SRY (sex determining region Y)-box 2
79623_at	52.6948	80.3492	1.5248	0.608622	GALNT14	UDP-N-acetyl-alpha-D-galactosamine:polypeptide N-acetylgalactosaminyltransferase 14 (GalNAc-T14)
6405_at	155.294	236.731	1.5244	0.608246	SEMA3F	sema domain, immunoglobulin domain (Ig), short basic domain, secreted, (semaphorin) 3F
199_at	836.983	1275.8	1.52429	0.608137	AIF1	allograft inflammatory factor 1
55785_at	62.5407	95.3229	1.52417	0.608027	FGD6	FYVE, RhoGEF and PH domain containing 6
8928_at	249.595	380.421	1.52415	0.608009	FOXH1	forkhead box H1
57605_at	53.6051	81.6892	1.52391	0.607774	PITPNM2	phosphatidylinositol transfer protein, membrane-associated 2
340526_at	145.501	221.727	1.52388	0.607752	RGAG4	retrotransposon gag domain containing 4
29842_at	125.601	191.391	1.5238	0.607671	TFCP2L1	transcription factor CP2-like 1
26145_at	83.1892	126.74	1.52351	0.607403	IRF2BP1	interferon regulatory factor 2 binding protein 1
6503_at	169.012	257.483	1.52346	0.607352	SLA	Src-like-adaptor
84678_at	1612.55	2456.57	1.52341	0.607302	KDM2B	lysine (K)-specific demethylase 2B
5696_at	1099	1674	1.52321	0.607112	PSMB8	proteasome (prosome, macropain) subunit, beta type, 8 (large multifunctional peptidase 7)
23163_at	95.4074	145.312	1.52307	0.606978	GGA3	golgi-associated, gamma adaptin ear containing, ARF binding protein 3
84837_at	140.784	214.36	1.52262	0.606552	C14orf128	chromosome 14 open reading frame 128
113130_at	114.223	173.917	1.52261	0.606544	CDCA5	cell division cycle associated 5
4900_at	51.4193	78.2887	1.52256	0.606494	NRGN	neurogranin (protein kinase C substrate, RC3)
55769_at	960.022	1461.41	1.52227	0.606223	ZNF83	zinc finger protein 83
9645_at	246.834	375.715	1.52214	0.606097	MICAL2	microtubule associated monoxygenase, calponin and LIM domain containing 2
83888_at	54.1067	82.3565	1.52211	0.606076	FGFBP2	fibroblast growth factor binding protein 2
64403_at	38.0163	57.8621	1.52203	0.606	CDH24	cadherin 24, type 2
55704_at	150.286	228.729	1.52196	0.605929	CCDC88A	coiled-coil domain containing 88A
9639_at	673.36	1024.42	1.52136	0.605358	ARHGEF10	Rho guanine nucleotide exchange factor (GEF) 10
57555_at	108.236	164.665	1.52136	0.605358	NLGN2	neuroligin 2
79711_at	151.089	229.859	1.52135	0.605353	IPO4	importin 4
5787_at	135.787	206.574	1.5213	0.605309	PTPRB	protein tyrosine phosphatase, receptor type, B
9805_at	660.291	1004.04	1.52061	0.60465	SCRN1	secernin 1
10875_at	484.33	736.311	1.52027	0.604325	FGL2	fibrinogen-like 2
25966_at	1499.86	2279.2	1.51961	0.6037	C2CD2	C2 calcium-dependent domain containing 2
4643_at	135.743	206.274	1.5196	0.603688	MYO1E	myosin IE
23636_at	207.099	314.701	1.51957	0.603663	NUP62	nucleoporin 62kDa
838_at	20.0711	30.4994	1.51957	0.603661	CASP5	caspase 5, apoptosis-related cysteine peptidase
162_at	423.838	643.966	1.51937	0.603469	AP1B1	adaptor-related protein complex 1, beta 1 subunit
55026_at	79.8326	121.267	1.51901	0.603135	FAM70A	family with sequence similarity 70, member A
57134_at	265.304	402.917	1.5187	0.602834	MAN1C1	mannosidase, alpha, class 1C, member 1
79781_at	29.9528	45.4878	1.51865	0.602786	IQCA1	IQ motif containing with AAA domain 1
10385_at	158.764	241.072	1.51843	0.602583	BTN2A2	butyrophilin, subfamily 2, member A2
3239_at	52.7612	80.1071	1.5183	0.602453	HOXD13	homeobox D13
2078_at	130.158	197.579	1.51799	0.602162	ERG	v-ets erythroblastosis virus E26 oncogene homolog (avian)
89853_at	69.6863	105.775	1.51788	0.602056	FAM125B	family with sequence similarity 125, member B
26227_at	833.311	1264.83	1.51783	0.602011	PHGDH	phosphoglycerate dehydrogenase
339327_at	49.5493	75.2073	1.51783	0.602008	ZNF546	zinc finger protein 546
2217_at	1372.85	2083.72	1.51781	0.601988	FCGRT	Fc fragment of IgG, receptor, transporter, alpha
5788_at	106.678	161.902	1.51766	0.601852	PTPRC	protein tyrosine phosphatase, receptor type, C
64399_at	51.0452	77.4692	1.51766	0.601848	HHIP	hedgehog interacting protein
4322_at	11.8048	17.9139	1.51752	0.601712	MMP13	matrix metallopeptidase 13 (collagenase 3)
959_at	18.2939	27.7606	1.51747	0.601672	CD40LG	CD40 ligand
8503_at	190.298	288.745	1.51734	0.60154	PIK3R3	phosphoinositide-3-kinase, regulatory subunit 3 (gamma)
27254_at	94.1655	142.859	1.51711	0.601324	CSDC2	cold shock domain containing C2, RNA binding
9843_at	828.567	1256.87	1.51692	0.601147	HEPH	hephaestin
3433_at	79.5486	120.64	1.51656	0.600804	IFIT2	interferon-induced protein with tetratricopeptide repeats 2
26249_at	89.0485	135.033	1.51639	0.600645	KLHL3	kelch-like 3 (Drosophila)
64388_at	72.2912	109.614	1.51629	0.600541	GREM2	gremlin 2
6564_at	344.546	522.43	1.51628	0.600541	SLC15A1	solute carrier family 15 (oligopeptide transporter), member 1
54626_at	73.4217	111.327	1.51626	0.60052	HES2	hairy and enhancer of split 2 (Drosophila)
727957_at	92.0782	139.612	1.51623	0.60049	HEATR7A	HEAT repeat containing 7A
1288_at	115.116	174.496	1.51582	0.600101	COL4A6	collagen, type IV, alpha 6
5184_at	390.184	591.392	1.51567	0.599958	PEPD	peptidase D
51157_at	588.516	891.933	1.51556	0.599854	ZNF580	zinc finger protein 580
399665_at	739.232	1120.35	1.51556	0.599853	FAM102A	family with sequence similarity 102, member A
4642_at	355.005	538.019	1.51552	0.599817	MYO1D	myosin ID
100506730_at	111.257	168.612	1.51552	0.599816	LOC100506730	hypothetical protein LOC100506730
896_at	491.019	744.053	1.51533	0.599627	CCND3	cyclin D3
284723_at	102.805	155.749	1.515	0.599317	SLC25A34	solute carrier family 25, member 34
56999_at	151.298	229.183	1.51477	0.599103	ADAMTS9	ADAM metallopeptidase with thrombospondin type 1 motif, 9
9783_at	62.3382	94.425	1.51472	0.599053	RIMS3	regulating synaptic membrane exocytosis 3
25974_at	163.066	246.981	1.51461	0.598945	MMACHC	methylmalonic aciduria (cobalamin deficiency) cblC type, with homocystinuria
283876_at	105.124	159.212	1.51452	0.598865	FLJ39639	hypothetical protein FLJ39639
3489_at	1112.94	1685.46	1.51442	0.598768	IGFBP6	insulin-like growth factor binding protein 6
92335_at	243.386	368.541	1.51422	0.598578	STRADA	STE20-related kinase adaptor alpha
442075_at	46.6516	70.6264	1.51391	0.598281	LOC442075	hypothetical LOC442075
126129_at	146.251	221.335	1.51339	0.597786	CPT1C	carnitine palmitoyltransferase 1C
23654_at	409.439	619.584	1.51325	0.597651	PLXNB2	plexin B2
84167_at	36.6057	55.3907	1.51317	0.597577	C19orf44	chromosome 19 open reading frame 44
55691_at	269.249	407.41	1.51314	0.597541	FRMD4A	FERM domain containing 4A
79172_at	175.182	264.999	1.51271	0.597136	CENPO	centromere protein O
8502_at	527.26	797.561	1.51265	0.597079	PKP4	plakophilin 4
23098_at	305.599	462.217	1.5125	0.596931	SARM1	sterile alpha and TIR motif containing 1
23114_at	83.3437	126.044	1.51234	0.59678	NFASC	neurofascin
6337_at	125.733	190.067	1.51167	0.596143	SCNN1A	sodium channel, nonvoltage-gated 1 alpha
89848_at	48.2045	72.8686	1.51165	0.596129	FCHSD1	FCH and double SH3 domains 1
3978_at	303.161	458.247	1.51156	0.596041	LIG1	ligase I, DNA, ATP-dependent
440603_at	14.1236	21.3464	1.5114	0.595883	BCL2L15	BCL2-like 15
66002_at	99.979	151.106	1.51138	0.595862	CYP4F12	cytochrome P450, family 4, subfamily F, polypeptide 12
2976_at	472.355	713.782	1.51111	0.595612	GTF3C2	general transcription factor IIIC, polypeptide 2, beta 110kDa
645460_at	133.842	202.249	1.5111	0.5956	FLJ44342	hypothetical LOC645460
50488_at	291.401	440.314	1.51102	0.595526	MINK1	misshapen-like kinase 1
55957_at	474.41	716.791	1.51091	0.595419	LIN37	lin-37 homolog (C. elegans)
25973_at	160.578	242.611	1.51086	0.595368	PARS2	prolyl-tRNA synthetase 2, mitochondrial (putative)
125111_at	70.1528	105.98	1.5107	0.595221	GJD3	gap junction protein, delta 3, 31.9kDa
400043_at	48.2235	72.8452	1.51058	0.595099	LOC400043	hypothetical LOC400043
100316904_at	108.405	163.708	1.51014	0.594685	SAP25	sin3A-binding protein 25
8241_at	624.062	942.188	1.50977	0.594326	RBM10	RNA binding motif protein 10
79804_at	34.4545	52.0159	1.5097	0.594262	NBLA00301	Nbla00301
25959_at	1143.53	1726.35	1.50967	0.594234	KANK2	KN motif and ankyrin repeat domains 2
2615_at	133.749	201.887	1.50945	0.594027	LRRC32	leucine rich repeat containing 32
728392_at	499.648	754.148	1.50936	0.593935	LOC728392	hypothetical protein LOC728392
55654_at	335.716	506.714	1.50935	0.593927	TMEM127	transmembrane protein 127
23066_at	896.903	1353.74	1.50935	0.593924	CAND2	cullin-associated and neddylation-dissociated 2 (putative)
51291_at	75.8287	114.447	1.50928	0.593861	GMIP	GEM interacting protein
80778_at	176.336	266.083	1.50895	0.593548	ZNF34	zinc finger protein 34
9213_at	238.375	359.68	1.50888	0.593479	XPR1	xenotropic and polytropic retrovirus receptor 1
64411_at	111.048	167.501	1.50837	0.592988	ARAP3	ArfGAP with RhoGAP domain, ankyrin repeat and PH domain 3
222643_at	102.298	154.302	1.50836	0.592982	UNC5CL	unc-5 homolog C (C. elegans)-like
339559_at	117.165	176.723	1.50832	0.592943	ZNF642	zinc finger protein 642
26468_at	94.0739	141.866	1.50803	0.592665	LHX6	LIM homeobox 6
4621_at	87.9425	132.614	1.50796	0.592596	MYH3	myosin, heavy chain 3, skeletal muscle, embryonic
79605_at	72.2997	109.02	1.50789	0.592527	PGBD5	piggyBac transposable element derived 5
3937_at	217.004	327.188	1.50775	0.592398	LCP2	lymphocyte cytosolic protein 2 (SH2 domain containing leukocyte protein of 76kDa)
84153_at	588.516	887.324	1.50773	0.59238	RNASEH2C	ribonuclease H2, subunit C
7126_at	377.358	568.722	1.50712	0.591791	TNFAIP1	tumor necrosis factor, alpha-induced protein 1 (endothelial)
54478_at	37.366	56.3139	1.50709	0.591765	FAM64A	family with sequence similarity 64, member A
23031_at	213.735	322.013	1.5066	0.591294	MAST3	microtubule associated serine/threonine kinase 3
5993_at	1238.59	1865.99	1.50654	0.591243	RFX5	regulatory factor X, 5 (influences HLA class II expression)
3784_at	98.6292	148.571	1.50636	0.591063	KCNQ1	potassium voltage-gated channel, KQT-like subfamily, member 1
58513_at	94.2068	141.908	1.50634	0.591051	EPS15L1	epidermal growth factor receptor pathway substrate 15-like 1
100507580_at	95.2669	143.493	1.50622	0.59093	LOC100507580	hypothetical LOC100507580
126668_at	61.5237	92.6331	1.50565	0.590384	TDRD10	tudor domain containing 10
54331_at	136.773	205.901	1.50542	0.590169	GNG2	guanine nucleotide binding protein (G protein), gamma 2
3109_at	821.307	1236.33	1.50532	0.590073	HLA-DMB	major histocompatibility complex, class II, DM beta
80150_at	250.362	376.807	1.50505	0.589811	ASRGL1	asparaginase like 1
81611_at	194.089	292.087	1.50491	0.589681	ANP32E	acidic (leucine-rich) nuclear phosphoprotein 32 family, member E
64689_at	471.738	709.92	1.5049	0.589672	GORASP1	golgi reassembly stacking protein 1, 65kDa
23533_at	70.1462	105.547	1.50467	0.589448	PIK3R5	phosphoinositide-3-kinase, regulatory subunit 5
4166_at	30.0971	45.2769	1.50436	0.58915	CHST6	carbohydrate (N-acetylglucosamine 6-O) sulfotransferase 6
79671_at	102.86	154.732	1.50429	0.589086	NLRX1	NLR family member X1
51314_at	47.519	71.4809	1.50426	0.589054	TXNDC3	thioredoxin domain containing 3 (spermatozoa)
4038_at	290.689	437.234	1.50413	0.588928	LRP4	low density lipoprotein receptor-related protein 4
57482_at	91.4639	137.569	1.50407	0.588876	KIAA1211	KIAA1211
2027_at	106.35	159.938	1.50388	0.588692	ENO3	enolase 3 (beta, muscle)
27143_at	230.656	346.839	1.50371	0.588525	KIAA1274	KIAA1274
4678_at	550.281	827.225	1.50328	0.588112	NASP	nuclear autoantigenic sperm protein (histone-binding)
165_at	1716.35	2578.55	1.50235	0.587218	AEBP1	AE binding protein 1
11031_at	566.566	851.177	1.50234	0.587215	RAB31	RAB31, member RAS oncogene family
1284_at	716.564	1076.52	1.50234	0.58721	COL4A2	collagen, type IV, alpha 2
5325_at	322.826	484.959	1.50223	0.587106	PLAGL1	pleiomorphic adenoma gene-like 1
1278_at	3491.45	5244.64	1.50214	0.58702	COL1A2	collagen, type I, alpha 2
55350_at	15.802	23.7365	1.50212	0.586996	VNN3	vanin 3
57447_at	832.969	1250.69	1.50149	0.586394	NDRG2	NDRG family member 2
22883_at	3338.44	5011.89	1.50127	0.58618	CLSTN1	calsyntenin 1
132320_at	49.2775	73.9723	1.50114	0.586056	SCLT1	sodium channel and clathrin linker 1
84168_at	181.773	272.751	1.5005	0.585445	ANTXR1	anthrax toxin receptor 1
22915_at	39.0547	58.5999	1.50046	0.585403	MMRN1	multimerin 1
5507_at	448.621	673.121	1.50042	0.585367	PPP1R3C	protein phosphatase 1, regulatory (inhibitor) subunit 3C
348378_at	64.5598	96.8519	1.50019	0.585143	FAM159A	family with sequence similarity 159, member A
649_at	49.9933	74.9947	1.50009	0.585053	BMP1	bone morphogenetic protein 1
10143_at	10.3261	15.4899	1.50007	0.585026	CLEC3A	C-type lectin domain family 3, member A
4610_at	51.2681	76.8907	1.49978	0.584749	MYCL1	v-myc myelocytomatosis viral oncogene homolog 1, lung carcinoma derived (avian)
7453_at	557.184	835.416	1.49935	0.584341	WARS	tryptophanyl-tRNA synthetase
9828_at	331.403	496.839	1.4992	0.584192	ARHGEF17	Rho guanine nucleotide exchange factor (GEF) 17
147906_at	206.732	309.91	1.49909	0.584089	DACT3	dapper, antagonist of beta-catenin, homolog 3 (Xenopus laevis)
54662_at	312.502	468.46	1.49906	0.58406	TBC1D13	TBC1 domain family, member 13
7804_at	59.1497	88.6646	1.49899	0.583988	LRP8	low density lipoprotein receptor-related protein 8, apolipoprotein e receptor
3782_at	54.7778	82.0898	1.4986	0.583611	KCNN3	potassium intermediate/small conductance calcium-activated channel, subfamily N, member 3
4013_at	535.647	802.711	1.49858	0.583598	VWA5A	von Willebrand factor A domain containing 5A
23492_at	1159.4	1737.41	1.49854	0.583554	CBX7	chromobox homolog 7
79842_at	738.021	1105.94	1.49851	0.583532	ZBTB3	zinc finger and BTB domain containing 3
4938_at	317.227	475.353	1.49846	0.583484	OAS1	2',5'-oligoadenylate synthetase 1, 40/46kDa
10956_at	1521.01	2278.68	1.49814	0.583168	OS9	osteosarcoma amplified 9, endoplasmic reticulum lectin
79722_at	18.3073	27.4235	1.49795	0.582992	ANKRD55	ankyrin repeat domain 55
9159_at	179.225	268.457	1.49787	0.582916	PCSK7	proprotein convertase subtilisin/kexin type 7
100130691_at	32.0787	48.0479	1.49781	0.582858	LOC100130691	hypothetical LOC100130691
79968_at	65.3364	97.8579	1.49775	0.582801	WDR76	WD repeat domain 76
10391_at	49.1179	73.5296	1.497	0.582076	CORO2B	coronin, actin binding protein, 2B
84937_at	194.129	290.603	1.49696	0.582032	ZNRF1	zinc and ring finger 1
7412_at	1070.07	1601.83	1.49694	0.582012	VCAM1	vascular cell adhesion molecule 1
8794_at	29.547	44.2248	1.49676	0.581843	TNFRSF10C	tumor necrosis factor receptor superfamily, member 10c, decoy without an intracellular domain
6293_at	1105.83	1654.88	1.49651	0.581598	VPS52	vacuolar protein sorting 52 homolog (S. cerevisiae)
4939_at	121.072	181.181	1.49647	0.581561	OAS2	2'-5'-oligoadenylate synthetase 2, 69/71kDa
8317_at	222.48	332.801	1.49587	0.580983	CDC7	cell division cycle 7 homolog (S. cerevisiae)
1384_at	472.266	706.44	1.49585	0.580966	CRAT	carnitine O-acetyltransferase
642273_at	273.663	409.291	1.4956	0.580725	FAM110C	family with sequence similarity 110, member C
146705_at	88.0888	131.743	1.49557	0.580691	C17orf56	chromosome 17 open reading frame 56
57452_at	91.0133	136.079	1.49515	0.580292	GALNTL1	UDP-N-acetyl-alpha-D-galactosamine:polypeptide N-acetylgalactosaminyltransferase-like 1
3696_at	30.7826	46.0201	1.495	0.580148	ITGB8	integrin, beta 8
23048_at	836.2	1248.53	1.4931	0.578312	FNBP1	formin binding protein 1
3854_at	12.2218	18.2484	1.4931	0.578309	KRT6B	keratin 6B
9725_at	107.225	160.096	1.49309	0.578297	TMEM63A	transmembrane protein 63A
9727_at	89.409	133.471	1.49281	0.578033	RAB11FIP3	RAB11 family interacting protein 3 (class II)
256302_at	245.868	367.016	1.49274	0.577961	C17orf103	chromosome 17 open reading frame 103
132671_at	72.6554	108.454	1.49272	0.577943	SPATA18	spermatogenesis associated 18 homolog (rat)
5579_at	41.1382	61.4023	1.49259	0.577814	PRKCB	protein kinase C, beta
9820_at	101.805	151.951	1.49256	0.577791	CUL7	cullin 7
9923_at	128.94	192.407	1.49222	0.577464	ZBTB40	zinc finger and BTB domain containing 40
11117_at	49.7283	74.203	1.49217	0.57741	EMILIN1	elastin microfibril interfacer 1
9582_at	60.8111	90.7338	1.49206	0.577305	APOBEC3B	apolipoprotein B mRNA editing enzyme, catalytic polypeptide-like 3B
145376_at	59.6341	88.9699	1.49193	0.57718	C14orf50	chromosome 14 open reading frame 50
115290_at	74.1036	110.551	1.49184	0.577094	FBXO17	F-box protein 17
245812_at	126.243	188.318	1.49171	0.576964	CNPY4	canopy 4 homolog (zebrafish)
2131_at	847.279	1263.89	1.49171	0.576962	EXT1	exostosin 1
2034_at	1738.47	2592.75	1.4914	0.576668	EPAS1	endothelial PAS domain protein 1
10819_at	57.349	85.5154	1.49114	0.576415	NA	NA
80270_at	370.458	552.38	1.49107	0.576351	HSD3B7	hydroxy-delta-5-steroid dehydrogenase, 3 beta- and steroid delta-isomerase 7
3068_at	1175.42	1751.51	1.49012	0.575426	HDGF	hepatoma-derived growth factor
54546_at	48.3093	71.9826	1.49004	0.575347	RNF186	ring finger protein 186
57594_at	17.9909	26.8026	1.48979	0.575108	HOMEZ	homeobox and leucine zipper encoding
51442_at	35.5296	52.9199	1.48946	0.574788	VGLL1	vestigial like 1 (Drosophila)
29889_at	1067.59	1590.09	1.48941	0.574743	GNL2	guanine nucleotide binding protein-like 2 (nucleolar)
22874_at	126.623	188.567	1.4892	0.574538	PLEKHA6	pleckstrin homology domain containing, family A member 6
1774_at	969.742	1443.86	1.48891	0.57426	DNASE1L1	deoxyribonuclease I-like 1
100652929_at	23.2862	34.669	1.48882	0.574167	NA	NA
8694_at	135.294	201.415	1.48871	0.574068	DGAT1	diacylglycerol O-acyltransferase 1
11248_at	63.0744	93.8858	1.48849	0.573853	NXPH3	neurexophilin 3
146712_at	129.117	192.182	1.48843	0.573796	B3GNTL1	UDP-GlcNAc:betaGal beta-1,3-N-acetylglucosaminyltransferase-like 1
408_at	222.774	331.371	1.48748	0.572866	ARRB1	arrestin, beta 1
91319_at	56.3137	83.7439	1.4871	0.5725	DERL3	Der1-like domain family, member 3
4302_at	719.488	1069.9	1.48702	0.572427	MLLT6	myeloid/lymphoid or mixed-lineage leukemia (trithorax homolog, Drosophila); translocated to, 6
6776_at	253.472	376.882	1.48688	0.572284	STAT5A	signal transducer and activator of transcription 5A
8515_at	48.3205	71.8173	1.48627	0.571695	ITGA10	integrin, alpha 10
[truncated: 16,899 more rows]
